# Supplementary material for: EWSR1-BEND2 fusion defines an epigenetically distinct subtype of astroblastoma
Source: Acta Neuropathol. 2021 Nov 25;143(1):109–13. doi: 10.1007/s00401-021-02388-y (PMC8732961; doi:10.1007/s00401-021-02388-y)
Supplement: Supplementary file 2 — Supplementary file2 (XLSX 45 KB) [file 401_2021_2388_MOESM2_ESM.xlsx]

## Sheet: Table S1 Clinical
Supplementary Table 1. Clinical data for the 4 patients with astroblastoma-like gliomas harboring EWSR1-BEND2 fusion.
Patient #	Age at dx (yrs)	Sex	Clinical presentation	Location	Extent of resection	Adjuvant therapy	Tumor progression/recurrence	Therapy at time of progression	Status at last clinical follow-up	Length of follow-up (yrs)
# 1	20	M	Limb weakness	Brainstem	Biopsy only	Unknown	Unknown	Unknown	Unknown	1 mos
# 2	6	F	Limb weakness	Spinal cord	Biopsy only	None	Progression at 12 mos	None	Died of disease	25 mos
# 3	26	F	Seizure	Frontal lobe	Gross total	68 Gy radiation	Recurrence at 34 mos	Repeat resection, 35 Gy radiation, and chemotherapy (tamoxifen, hydroxyurea, methotrexate, and cytarabine)	Died of disease	117 mos
# 4	6	F	Seizure	Frontal lobe	Gross total	None	Recurrence at 74 mos	Repeat resection	Alive, disease-free	90 mos

## Sheet: Table S2 Morphology
Supplementary Table 2. Histologic features of the 4 astroblastoma-like gliomas with EWSR1-BEND2 fusion.
Tumor ID	Growth	Cell morphology	Cytoplasm	Primitive embryonal-like component	Sclerotic stroma	Astroblastomatous rosettes	Mitoses per 2 mm2	Vasculature	Microvascular proliferation	Necrosis	Eosinophilic granular bodies	Rosenthal fibers
# 1	Solid	Epithelioid	Clear	Prominent	Extensive	Focal	12	Delicate capillaries	Absent	Large geographic areas, non-palisading	Absent	Absent
# 2	Solid	Epithelioid	Clear	Prominent	Extensive	Focal	6	Delicate capillaries	Absent	Small foci, non-palisading	Absent	Absent
# 3 (initial)	Solid	Epithelioid	Amphophilic	Focal	Patchy	Extensive	5	Delicate capillaries	Absent	Small foci, non-palisading	Absent	Absent
# 3 (recurrence)	Solid	Epithelioid	Amphophilic	Focal	Patchy	Extensive	9	Delicate capillaries	Absent	Small foci, non-palisading	Absent	Absent
# 4 (initial)	Solid	Epithelioid	Amphophilic	Focal	Patchy	Extensive	2	Delicate capillaries	Absent	Small foci, non-palisading	Absent	Absent
# 4 (recurrence)	Solid	Epithelioid	Amphophilic	Focal	Patchy	Extensive	6	Delicate capillaries	Absent	Small foci, non-palisading	Absent	Absent

## Sheet: Table S3 IHC
Supplementary Table 3. Immunohistochemical staining patterns in the 4 astroblastoma-like gliomas with EWSR1-BEND2 fusion.
Tumor ID	EMA	GFAP	OLIG2	Synaptophysin	Neurofilament	NeuN	Ki-67	BCOR	Trichrome
# 1	Diffuse cytoplasmic staining	Patchy positivity	Focal positivity	Negative	Negative in tumor cells, no entrapped axons	n/a	0.15	n/a	Dense sclerotic stroma
# 2	Diffuse cytoplasmic staining	Patchy positivity	Patchy positivity	Negative	n/a	n/a	n/a	Strong nuclear positivity	Dense sclerotic stroma
# 3 (initial)	Diffuse cytoplasmic staining	Patchy positivity	Negative	n/a	Negative in tumor cells, no entrapped axons	Negative	n/a	n/a	n/a
# 3 (recurrence)	Diffuse cytoplasmic staining	Patchy positivity	n/a	Negative	n/a	n/a	0.15	n/a	n/a
# 4 (initial)	Diffuse cytoplasmic staining, focal paranuclear dot-like positivity	Focal positivity	Negative	Patchy positivity	Negative in tumor cells, no entrapped axons	Negative	0.04	n/a	n/a
# 4 (recurrence)	Diffuse cytoplasmic staining, focal paranuclear dot-like positivity	Focal positivity	Negative	Negative	n/a	n/a	0.15	Strong nuclear positivity	n/a

## Sheet: Table S4 SV
Supplementary Table 4. EWSR1-BEND2 fusions identified by next-generation sequencing in the 4 astroblastoma-like gliomas.
			N-terminal gene						C-terminal gene
Tumor ID	Structural variant	Fusion type	Gene	Chromosome	Breakpoint position	Transcript ID	Fused exons	Fused amino acids	Gene	Chromosome	Breakpoint position	Transcript ID	Fused exons	Fused amino acids	Sequencing reads over fusion junction
#1	translocation	in-frame	EWSR1	chr22	g.29,683,298	NM_013986	1-8	1-270	BEND2	chrX	g.18,238,969	NM_153346	2-14	9-799	160
#2	translocation	in-frame	EWSR1	chr22	g.29,683,220	NM_013986	1-8	1-270	BEND2	chrX	g.18,243,044	NM_153346	2-14	9-799	140
#3	translocation	in-frame	EWSR1	chr22	g.29,683,259	NM_013986	1-8	1-270	BEND2	chrX	g.18,243,654	NM_153346	2-14	9-799	58
#4	translocation	in-frame	EWSR1	chr22	g.29,681,620	NM_013986	1-7	1-199	BEND2	chrX	g.18,231,994	NM_153346	4-14	126-799	664

## Sheet: Table S5 CNV
Supplementary Table 5. Chromosomal copy number alterations identified in the 4 astroblastoma-like gliomas with EWSR1-BEND2 fusion.
Tumor ID	Chromosomal gains	Chromosomal losses	Focal high-level amplifications	Focal homozygous deletions	Copy-neutral loss of heterozygosity
#1	none	none	none	none	none
#2	none	none	none	none	none
#3	3	8, 9, 10q, 11, 18, 19p, 20, 21q, distal 22q (breakpoint within EWSR1 locus), Xp (breakpoint within BEND2 locus), Xq	none	none	none
#4	none	distal 22q (breakpoint within EWSR1 locus), proximal Xp (breakpoint within BEND2 locus), Xq	none	none	none

## Sheet: Table S6 tSNE manifest
Supplementary Table 6. CNS tumor reference samples from DKFZ used for tSNE clustering analysis
Sample ID	Source	Methylation class
205437180096_R01C01 (GSM5575196)	present study; GEO accesion ID GSE183972	Astroblastoma, EWSR1-BEND2 fused
205437180096_R03C01 (GSM5575197)	present study; GEO accesion ID GSE183972	Astroblastoma, EWSR1-BEND2 fused
205437180096_R04C01 (GSM5575198)	present study; GEO accesion ID GSE183972	Astroblastoma, EWSR1-BEND2 fused
205437180096_R05C01 (GSM5575199)	present study; GEO accesion ID GSE183972	Astroblastoma, EWSR1-BEND2 fused
GSM2404105	Capper D, et al. Nature 555:469-474, 2018; GEO accession ID GSE109381	A IDH
GSM2404106	Capper D, et al. Nature 555:469-474, 2018; GEO accession ID GSE109381	A IDH
GSM2404107	Capper D, et al. Nature 555:469-474, 2018; GEO accession ID GSE109381	A IDH
GSM2404134	Capper D, et al. Nature 555:469-474, 2018; GEO accession ID GSE109381	A IDH
GSM2404206	Capper D, et al. Nature 555:469-474, 2018; GEO accession ID GSE109381	A IDH
GSM2404210	Capper D, et al. Nature 555:469-474, 2018; GEO accession ID GSE109381	A IDH
GSM2404342	Capper D, et al. Nature 555:469-474, 2018; GEO accession ID GSE109381	A IDH
GSM2404479	Capper D, et al. Nature 555:469-474, 2018; GEO accession ID GSE109381	A IDH
GSM2404535	Capper D, et al. Nature 555:469-474, 2018; GEO accession ID GSE109381	A IDH
GSM2404586	Capper D, et al. Nature 555:469-474, 2018; GEO accession ID GSE109381	A IDH
GSM2404683	Capper D, et al. Nature 555:469-474, 2018; GEO accession ID GSE109381	A IDH
GSM2404684	Capper D, et al. Nature 555:469-474, 2018; GEO accession ID GSE109381	A IDH
GSM2404748	Capper D, et al. Nature 555:469-474, 2018; GEO accession ID GSE109381	A IDH
GSM2404749	Capper D, et al. Nature 555:469-474, 2018; GEO accession ID GSE109381	A IDH
GSM2404750	Capper D, et al. Nature 555:469-474, 2018; GEO accession ID GSE109381	A IDH
GSM2404751	Capper D, et al. Nature 555:469-474, 2018; GEO accession ID GSE109381	A IDH
GSM2404752	Capper D, et al. Nature 555:469-474, 2018; GEO accession ID GSE109381	A IDH
GSM2404753	Capper D, et al. Nature 555:469-474, 2018; GEO accession ID GSE109381	A IDH
GSM2404754	Capper D, et al. Nature 555:469-474, 2018; GEO accession ID GSE109381	A IDH
GSM2404755	Capper D, et al. Nature 555:469-474, 2018; GEO accession ID GSE109381	A IDH
GSM2404757	Capper D, et al. Nature 555:469-474, 2018; GEO accession ID GSE109381	A IDH
GSM2404764	Capper D, et al. Nature 555:469-474, 2018; GEO accession ID GSE109381	A IDH
GSM2404779	Capper D, et al. Nature 555:469-474, 2018; GEO accession ID GSE109381	A IDH
GSM2404790	Capper D, et al. Nature 555:469-474, 2018; GEO accession ID GSE109381	A IDH
GSM2404845	Capper D, et al. Nature 555:469-474, 2018; GEO accession ID GSE109381	A IDH
GSM2404867	Capper D, et al. Nature 555:469-474, 2018; GEO accession ID GSE109381	A IDH
GSM2404878	Capper D, et al. Nature 555:469-474, 2018; GEO accession ID GSE109381	A IDH
GSM2404885	Capper D, et al. Nature 555:469-474, 2018; GEO accession ID GSE109381	A IDH
GSM2404887	Capper D, et al. Nature 555:469-474, 2018; GEO accession ID GSE109381	A IDH
GSM2404888	Capper D, et al. Nature 555:469-474, 2018; GEO accession ID GSE109381	A IDH
GSM2404889	Capper D, et al. Nature 555:469-474, 2018; GEO accession ID GSE109381	A IDH
GSM2405002	Capper D, et al. Nature 555:469-474, 2018; GEO accession ID GSE109381	A IDH
GSM2405041	Capper D, et al. Nature 555:469-474, 2018; GEO accession ID GSE109381	A IDH
GSM2405066	Capper D, et al. Nature 555:469-474, 2018; GEO accession ID GSE109381	A IDH
GSM2405072	Capper D, et al. Nature 555:469-474, 2018; GEO accession ID GSE109381	A IDH
GSM2405084	Capper D, et al. Nature 555:469-474, 2018; GEO accession ID GSE109381	A IDH
GSM2405091	Capper D, et al. Nature 555:469-474, 2018; GEO accession ID GSE109381	A IDH
GSM2405097	Capper D, et al. Nature 555:469-474, 2018; GEO accession ID GSE109381	A IDH
GSM2405098	Capper D, et al. Nature 555:469-474, 2018; GEO accession ID GSE109381	A IDH
GSM2405099	Capper D, et al. Nature 555:469-474, 2018; GEO accession ID GSE109381	A IDH
GSM2405100	Capper D, et al. Nature 555:469-474, 2018; GEO accession ID GSE109381	A IDH
GSM2405101	Capper D, et al. Nature 555:469-474, 2018; GEO accession ID GSE109381	A IDH
GSM2405102	Capper D, et al. Nature 555:469-474, 2018; GEO accession ID GSE109381	A IDH
GSM2405120	Capper D, et al. Nature 555:469-474, 2018; GEO accession ID GSE109381	A IDH
GSM2405124	Capper D, et al. Nature 555:469-474, 2018; GEO accession ID GSE109381	A IDH
GSM2405146	Capper D, et al. Nature 555:469-474, 2018; GEO accession ID GSE109381	A IDH
GSM2405170	Capper D, et al. Nature 555:469-474, 2018; GEO accession ID GSE109381	A IDH
GSM2405171	Capper D, et al. Nature 555:469-474, 2018; GEO accession ID GSE109381	A IDH
GSM2405197	Capper D, et al. Nature 555:469-474, 2018; GEO accession ID GSE109381	A IDH
GSM2405198	Capper D, et al. Nature 555:469-474, 2018; GEO accession ID GSE109381	A IDH
GSM2405219	Capper D, et al. Nature 555:469-474, 2018; GEO accession ID GSE109381	A IDH
GSM2405249	Capper D, et al. Nature 555:469-474, 2018; GEO accession ID GSE109381	A IDH
GSM2405253	Capper D, et al. Nature 555:469-474, 2018; GEO accession ID GSE109381	A IDH
GSM2405286	Capper D, et al. Nature 555:469-474, 2018; GEO accession ID GSE109381	A IDH
GSM2405287	Capper D, et al. Nature 555:469-474, 2018; GEO accession ID GSE109381	A IDH
GSM2405298	Capper D, et al. Nature 555:469-474, 2018; GEO accession ID GSE109381	A IDH
GSM2405302	Capper D, et al. Nature 555:469-474, 2018; GEO accession ID GSE109381	A IDH
GSM2405316	Capper D, et al. Nature 555:469-474, 2018; GEO accession ID GSE109381	A IDH
GSM2405385	Capper D, et al. Nature 555:469-474, 2018; GEO accession ID GSE109381	A IDH
GSM2405386	Capper D, et al. Nature 555:469-474, 2018; GEO accession ID GSE109381	A IDH
GSM2405389	Capper D, et al. Nature 555:469-474, 2018; GEO accession ID GSE109381	A IDH
GSM2405506	Capper D, et al. Nature 555:469-474, 2018; GEO accession ID GSE109381	A IDH
GSM2405511	Capper D, et al. Nature 555:469-474, 2018; GEO accession ID GSE109381	A IDH
GSM2405514	Capper D, et al. Nature 555:469-474, 2018; GEO accession ID GSE109381	A IDH
GSM2405519	Capper D, et al. Nature 555:469-474, 2018; GEO accession ID GSE109381	A IDH
GSM2403586	Capper D, et al. Nature 555:469-474, 2018; GEO accession ID GSE109381	A IDH
GSM2403587	Capper D, et al. Nature 555:469-474, 2018; GEO accession ID GSE109381	A IDH
GSM2403588	Capper D, et al. Nature 555:469-474, 2018; GEO accession ID GSE109381	A IDH
GSM2403589	Capper D, et al. Nature 555:469-474, 2018; GEO accession ID GSE109381	A IDH
GSM2403591	Capper D, et al. Nature 555:469-474, 2018; GEO accession ID GSE109381	A IDH
GSM2403608	Capper D, et al. Nature 555:469-474, 2018; GEO accession ID GSE109381	A IDH
GSM2403609	Capper D, et al. Nature 555:469-474, 2018; GEO accession ID GSE109381	A IDH
GSM2403726	Capper D, et al. Nature 555:469-474, 2018; GEO accession ID GSE109381	A IDH
GSM2403728	Capper D, et al. Nature 555:469-474, 2018; GEO accession ID GSE109381	A IDH
GSM2403730	Capper D, et al. Nature 555:469-474, 2018; GEO accession ID GSE109381	A IDH
GSM2403734	Capper D, et al. Nature 555:469-474, 2018; GEO accession ID GSE109381	A IDH
GSM2403741	Capper D, et al. Nature 555:469-474, 2018; GEO accession ID GSE109381	A IDH
GSM2403759	Capper D, et al. Nature 555:469-474, 2018; GEO accession ID GSE109381	A IDH
GSM2404117	Capper D, et al. Nature 555:469-474, 2018; GEO accession ID GSE109381	A IDH, HG
GSM2404212	Capper D, et al. Nature 555:469-474, 2018; GEO accession ID GSE109381	A IDH, HG
GSM2404219	Capper D, et al. Nature 555:469-474, 2018; GEO accession ID GSE109381	A IDH, HG
GSM2404221	Capper D, et al. Nature 555:469-474, 2018; GEO accession ID GSE109381	A IDH, HG
GSM2404222	Capper D, et al. Nature 555:469-474, 2018; GEO accession ID GSE109381	A IDH, HG
GSM2404224	Capper D, et al. Nature 555:469-474, 2018; GEO accession ID GSE109381	A IDH, HG
GSM2404227	Capper D, et al. Nature 555:469-474, 2018; GEO accession ID GSE109381	A IDH, HG
GSM2404228	Capper D, et al. Nature 555:469-474, 2018; GEO accession ID GSE109381	A IDH, HG
GSM2404233	Capper D, et al. Nature 555:469-474, 2018; GEO accession ID GSE109381	A IDH, HG
GSM2404236	Capper D, et al. Nature 555:469-474, 2018; GEO accession ID GSE109381	A IDH, HG
GSM2404343	Capper D, et al. Nature 555:469-474, 2018; GEO accession ID GSE109381	A IDH, HG
GSM2404650	Capper D, et al. Nature 555:469-474, 2018; GEO accession ID GSE109381	A IDH, HG
GSM2404698	Capper D, et al. Nature 555:469-474, 2018; GEO accession ID GSE109381	A IDH, HG
GSM2404700	Capper D, et al. Nature 555:469-474, 2018; GEO accession ID GSE109381	A IDH, HG
GSM2404737	Capper D, et al. Nature 555:469-474, 2018; GEO accession ID GSE109381	A IDH, HG
GSM2405035	Capper D, et al. Nature 555:469-474, 2018; GEO accession ID GSE109381	A IDH, HG
GSM2405105	Capper D, et al. Nature 555:469-474, 2018; GEO accession ID GSE109381	A IDH, HG
GSM2405147	Capper D, et al. Nature 555:469-474, 2018; GEO accession ID GSE109381	A IDH, HG
GSM2405199	Capper D, et al. Nature 555:469-474, 2018; GEO accession ID GSE109381	A IDH, HG
GSM2405276	Capper D, et al. Nature 555:469-474, 2018; GEO accession ID GSE109381	A IDH, HG
GSM2405279	Capper D, et al. Nature 555:469-474, 2018; GEO accession ID GSE109381	A IDH, HG
GSM2405299	Capper D, et al. Nature 555:469-474, 2018; GEO accession ID GSE109381	A IDH, HG
GSM2405305	Capper D, et al. Nature 555:469-474, 2018; GEO accession ID GSE109381	A IDH, HG
GSM2405326	Capper D, et al. Nature 555:469-474, 2018; GEO accession ID GSE109381	A IDH, HG
GSM2405342	Capper D, et al. Nature 555:469-474, 2018; GEO accession ID GSE109381	A IDH, HG
GSM2405381	Capper D, et al. Nature 555:469-474, 2018; GEO accession ID GSE109381	A IDH, HG
GSM2405436	Capper D, et al. Nature 555:469-474, 2018; GEO accession ID GSE109381	A IDH, HG
GSM2405447	Capper D, et al. Nature 555:469-474, 2018; GEO accession ID GSE109381	A IDH, HG
GSM2405452	Capper D, et al. Nature 555:469-474, 2018; GEO accession ID GSE109381	A IDH, HG
GSM2405474	Capper D, et al. Nature 555:469-474, 2018; GEO accession ID GSE109381	A IDH, HG
GSM2405497	Capper D, et al. Nature 555:469-474, 2018; GEO accession ID GSE109381	A IDH, HG
GSM2405508	Capper D, et al. Nature 555:469-474, 2018; GEO accession ID GSE109381	A IDH, HG
GSM2405509	Capper D, et al. Nature 555:469-474, 2018; GEO accession ID GSE109381	A IDH, HG
GSM2405510	Capper D, et al. Nature 555:469-474, 2018; GEO accession ID GSE109381	A IDH, HG
GSM2405517	Capper D, et al. Nature 555:469-474, 2018; GEO accession ID GSE109381	A IDH, HG
GSM2405518	Capper D, et al. Nature 555:469-474, 2018; GEO accession ID GSE109381	A IDH, HG
GSM2405651	Capper D, et al. Nature 555:469-474, 2018; GEO accession ID GSE109381	A IDH, HG
GSM2403516	Capper D, et al. Nature 555:469-474, 2018; GEO accession ID GSE109381	A IDH, HG
GSM2403569	Capper D, et al. Nature 555:469-474, 2018; GEO accession ID GSE109381	A IDH, HG
GSM2403590	Capper D, et al. Nature 555:469-474, 2018; GEO accession ID GSE109381	A IDH, HG
GSM2403607	Capper D, et al. Nature 555:469-474, 2018; GEO accession ID GSE109381	A IDH, HG
GSM2403735	Capper D, et al. Nature 555:469-474, 2018; GEO accession ID GSE109381	A IDH, HG
GSM2403736	Capper D, et al. Nature 555:469-474, 2018; GEO accession ID GSE109381	A IDH, HG
GSM2403750	Capper D, et al. Nature 555:469-474, 2018; GEO accession ID GSE109381	A IDH, HG
GSM2403827	Capper D, et al. Nature 555:469-474, 2018; GEO accession ID GSE109381	A IDH, HG
GSM2403841	Capper D, et al. Nature 555:469-474, 2018; GEO accession ID GSE109381	A IDH, HG
GSM2404529	Capper D, et al. Nature 555:469-474, 2018; GEO accession ID GSE109381	ANA PA
GSM2404607	Capper D, et al. Nature 555:469-474, 2018; GEO accession ID GSE109381	ANA PA
GSM2405125	Capper D, et al. Nature 555:469-474, 2018; GEO accession ID GSE109381	ANA PA
GSM2405240	Capper D, et al. Nature 555:469-474, 2018; GEO accession ID GSE109381	ANA PA
GSM2405241	Capper D, et al. Nature 555:469-474, 2018; GEO accession ID GSE109381	ANA PA
GSM2405269	Capper D, et al. Nature 555:469-474, 2018; GEO accession ID GSE109381	ANA PA
GSM2405275	Capper D, et al. Nature 555:469-474, 2018; GEO accession ID GSE109381	ANA PA
GSM2405310	Capper D, et al. Nature 555:469-474, 2018; GEO accession ID GSE109381	ANA PA
GSM2405332	Capper D, et al. Nature 555:469-474, 2018; GEO accession ID GSE109381	ANA PA
GSM2405379	Capper D, et al. Nature 555:469-474, 2018; GEO accession ID GSE109381	ANA PA
GSM2405382	Capper D, et al. Nature 555:469-474, 2018; GEO accession ID GSE109381	ANA PA
GSM2405451	Capper D, et al. Nature 555:469-474, 2018; GEO accession ID GSE109381	ANA PA
GSM2405458	Capper D, et al. Nature 555:469-474, 2018; GEO accession ID GSE109381	ANA PA
GSM2405574	Capper D, et al. Nature 555:469-474, 2018; GEO accession ID GSE109381	ANA PA
GSM2405575	Capper D, et al. Nature 555:469-474, 2018; GEO accession ID GSE109381	ANA PA
GSM2405576	Capper D, et al. Nature 555:469-474, 2018; GEO accession ID GSE109381	ANA PA
GSM2405654	Capper D, et al. Nature 555:469-474, 2018; GEO accession ID GSE109381	ANA PA
GSM2405655	Capper D, et al. Nature 555:469-474, 2018; GEO accession ID GSE109381	ANA PA
GSM2405656	Capper D, et al. Nature 555:469-474, 2018; GEO accession ID GSE109381	ANA PA
GSM2405657	Capper D, et al. Nature 555:469-474, 2018; GEO accession ID GSE109381	ANA PA
GSM2403659	Capper D, et al. Nature 555:469-474, 2018; GEO accession ID GSE109381	ANA PA
GSM2404037	Capper D, et al. Nature 555:469-474, 2018; GEO accession ID GSE109381	DLGNT
GSM2405004	Capper D, et al. Nature 555:469-474, 2018; GEO accession ID GSE109381	DLGNT
GSM2405501	Capper D, et al. Nature 555:469-474, 2018; GEO accession ID GSE109381	DLGNT
GSM2405539	Capper D, et al. Nature 555:469-474, 2018; GEO accession ID GSE109381	DLGNT
GSM2405540	Capper D, et al. Nature 555:469-474, 2018; GEO accession ID GSE109381	DLGNT
GSM2405547	Capper D, et al. Nature 555:469-474, 2018; GEO accession ID GSE109381	DLGNT
GSM2405548	Capper D, et al. Nature 555:469-474, 2018; GEO accession ID GSE109381	DLGNT
GSM2405605	Capper D, et al. Nature 555:469-474, 2018; GEO accession ID GSE109381	DLGNT
GSM2402863	Capper D, et al. Nature 555:469-474, 2018; GEO accession ID GSE109381	DMG, K27
GSM2402864	Capper D, et al. Nature 555:469-474, 2018; GEO accession ID GSE109381	DMG, K27
GSM2404017	Capper D, et al. Nature 555:469-474, 2018; GEO accession ID GSE109381	DMG, K27
GSM2404041	Capper D, et al. Nature 555:469-474, 2018; GEO accession ID GSE109381	DMG, K27
GSM2402865	Capper D, et al. Nature 555:469-474, 2018; GEO accession ID GSE109381	DMG, K27
GSM2404104	Capper D, et al. Nature 555:469-474, 2018; GEO accession ID GSE109381	DMG, K27
GSM2404205	Capper D, et al. Nature 555:469-474, 2018; GEO accession ID GSE109381	DMG, K27
GSM2404457	Capper D, et al. Nature 555:469-474, 2018; GEO accession ID GSE109381	DMG, K27
GSM2404481	Capper D, et al. Nature 555:469-474, 2018; GEO accession ID GSE109381	DMG, K27
GSM2404494	Capper D, et al. Nature 555:469-474, 2018; GEO accession ID GSE109381	DMG, K27
GSM2404495	Capper D, et al. Nature 555:469-474, 2018; GEO accession ID GSE109381	DMG, K27
GSM2404496	Capper D, et al. Nature 555:469-474, 2018; GEO accession ID GSE109381	DMG, K27
GSM2404497	Capper D, et al. Nature 555:469-474, 2018; GEO accession ID GSE109381	DMG, K27
GSM2404501	Capper D, et al. Nature 555:469-474, 2018; GEO accession ID GSE109381	DMG, K27
GSM2404502	Capper D, et al. Nature 555:469-474, 2018; GEO accession ID GSE109381	DMG, K27
GSM2404505	Capper D, et al. Nature 555:469-474, 2018; GEO accession ID GSE109381	DMG, K27
GSM2404506	Capper D, et al. Nature 555:469-474, 2018; GEO accession ID GSE109381	DMG, K27
GSM2404507	Capper D, et al. Nature 555:469-474, 2018; GEO accession ID GSE109381	DMG, K27
GSM2404508	Capper D, et al. Nature 555:469-474, 2018; GEO accession ID GSE109381	DMG, K27
GSM2404509	Capper D, et al. Nature 555:469-474, 2018; GEO accession ID GSE109381	DMG, K27
GSM2404534	Capper D, et al. Nature 555:469-474, 2018; GEO accession ID GSE109381	DMG, K27
GSM2404615	Capper D, et al. Nature 555:469-474, 2018; GEO accession ID GSE109381	DMG, K27
GSM2404618	Capper D, et al. Nature 555:469-474, 2018; GEO accession ID GSE109381	DMG, K27
GSM2402871	Capper D, et al. Nature 555:469-474, 2018; GEO accession ID GSE109381	DMG, K27
GSM2404653	Capper D, et al. Nature 555:469-474, 2018; GEO accession ID GSE109381	DMG, K27
GSM2404655	Capper D, et al. Nature 555:469-474, 2018; GEO accession ID GSE109381	DMG, K27
GSM2404656	Capper D, et al. Nature 555:469-474, 2018; GEO accession ID GSE109381	DMG, K27
GSM2404657	Capper D, et al. Nature 555:469-474, 2018; GEO accession ID GSE109381	DMG, K27
GSM2404658	Capper D, et al. Nature 555:469-474, 2018; GEO accession ID GSE109381	DMG, K27
GSM2404660	Capper D, et al. Nature 555:469-474, 2018; GEO accession ID GSE109381	DMG, K27
GSM2404663	Capper D, et al. Nature 555:469-474, 2018; GEO accession ID GSE109381	DMG, K27
GSM2404664	Capper D, et al. Nature 555:469-474, 2018; GEO accession ID GSE109381	DMG, K27
GSM2404665	Capper D, et al. Nature 555:469-474, 2018; GEO accession ID GSE109381	DMG, K27
GSM2404668	Capper D, et al. Nature 555:469-474, 2018; GEO accession ID GSE109381	DMG, K27
GSM2404673	Capper D, et al. Nature 555:469-474, 2018; GEO accession ID GSE109381	DMG, K27
GSM2404675	Capper D, et al. Nature 555:469-474, 2018; GEO accession ID GSE109381	DMG, K27
GSM2404676	Capper D, et al. Nature 555:469-474, 2018; GEO accession ID GSE109381	DMG, K27
GSM2404677	Capper D, et al. Nature 555:469-474, 2018; GEO accession ID GSE109381	DMG, K27
GSM2404678	Capper D, et al. Nature 555:469-474, 2018; GEO accession ID GSE109381	DMG, K27
GSM2404679	Capper D, et al. Nature 555:469-474, 2018; GEO accession ID GSE109381	DMG, K27
GSM2404697	Capper D, et al. Nature 555:469-474, 2018; GEO accession ID GSE109381	DMG, K27
GSM2404703	Capper D, et al. Nature 555:469-474, 2018; GEO accession ID GSE109381	DMG, K27
GSM2404708	Capper D, et al. Nature 555:469-474, 2018; GEO accession ID GSE109381	DMG, K27
GSM2404766	Capper D, et al. Nature 555:469-474, 2018; GEO accession ID GSE109381	DMG, K27
GSM2404767	Capper D, et al. Nature 555:469-474, 2018; GEO accession ID GSE109381	DMG, K27
GSM2404788	Capper D, et al. Nature 555:469-474, 2018; GEO accession ID GSE109381	DMG, K27
GSM2404812	Capper D, et al. Nature 555:469-474, 2018; GEO accession ID GSE109381	DMG, K27
GSM2404813	Capper D, et al. Nature 555:469-474, 2018; GEO accession ID GSE109381	DMG, K27
GSM2404814	Capper D, et al. Nature 555:469-474, 2018; GEO accession ID GSE109381	DMG, K27
GSM2404816	Capper D, et al. Nature 555:469-474, 2018; GEO accession ID GSE109381	DMG, K27
GSM2404824	Capper D, et al. Nature 555:469-474, 2018; GEO accession ID GSE109381	DMG, K27
GSM2404825	Capper D, et al. Nature 555:469-474, 2018; GEO accession ID GSE109381	DMG, K27
GSM2402855	Capper D, et al. Nature 555:469-474, 2018; GEO accession ID GSE109381	DMG, K27
GSM2404890	Capper D, et al. Nature 555:469-474, 2018; GEO accession ID GSE109381	DMG, K27
GSM2404921	Capper D, et al. Nature 555:469-474, 2018; GEO accession ID GSE109381	DMG, K27
GSM2402875	Capper D, et al. Nature 555:469-474, 2018; GEO accession ID GSE109381	DMG, K27
GSM2405193	Capper D, et al. Nature 555:469-474, 2018; GEO accession ID GSE109381	DMG, K27
GSM2405293	Capper D, et al. Nature 555:469-474, 2018; GEO accession ID GSE109381	DMG, K27
GSM2405294	Capper D, et al. Nature 555:469-474, 2018; GEO accession ID GSE109381	DMG, K27
GSM2405295	Capper D, et al. Nature 555:469-474, 2018; GEO accession ID GSE109381	DMG, K27
GSM2403112	Capper D, et al. Nature 555:469-474, 2018; GEO accession ID GSE109381	DMG, K27
GSM2402879	Capper D, et al. Nature 555:469-474, 2018; GEO accession ID GSE109381	DMG, K27
GSM2403115	Capper D, et al. Nature 555:469-474, 2018; GEO accession ID GSE109381	DMG, K27
GSM2403117	Capper D, et al. Nature 555:469-474, 2018; GEO accession ID GSE109381	DMG, K27
GSM2403119	Capper D, et al. Nature 555:469-474, 2018; GEO accession ID GSE109381	DMG, K27
GSM2405591	Capper D, et al. Nature 555:469-474, 2018; GEO accession ID GSE109381	DMG, K27
GSM2402881	Capper D, et al. Nature 555:469-474, 2018; GEO accession ID GSE109381	DMG, K27
GSM2402856	Capper D, et al. Nature 555:469-474, 2018; GEO accession ID GSE109381	DMG, K27
GSM2402857	Capper D, et al. Nature 555:469-474, 2018; GEO accession ID GSE109381	DMG, K27
GSM2402858	Capper D, et al. Nature 555:469-474, 2018; GEO accession ID GSE109381	DMG, K27
GSM2403490	Capper D, et al. Nature 555:469-474, 2018; GEO accession ID GSE109381	DMG, K27
GSM2403529	Capper D, et al. Nature 555:469-474, 2018; GEO accession ID GSE109381	DMG, K27
GSM2402861	Capper D, et al. Nature 555:469-474, 2018; GEO accession ID GSE109381	DMG, K27
GSM2403749	Capper D, et al. Nature 555:469-474, 2018; GEO accession ID GSE109381	DMG, K27
GSM2403761	Capper D, et al. Nature 555:469-474, 2018; GEO accession ID GSE109381	DMG, K27
GSM2403762	Capper D, et al. Nature 555:469-474, 2018; GEO accession ID GSE109381	DMG, K27
GSM2403763	Capper D, et al. Nature 555:469-474, 2018; GEO accession ID GSE109381	DMG, K27
GSM2403826	Capper D, et al. Nature 555:469-474, 2018; GEO accession ID GSE109381	DMG, K27
GSM2403853	Capper D, et al. Nature 555:469-474, 2018; GEO accession ID GSE109381	EPN, RELA
GSM2403856	Capper D, et al. Nature 555:469-474, 2018; GEO accession ID GSE109381	EPN, RELA
GSM2403868	Capper D, et al. Nature 555:469-474, 2018; GEO accession ID GSE109381	EPN, RELA
GSM2403869	Capper D, et al. Nature 555:469-474, 2018; GEO accession ID GSE109381	EPN, RELA
GSM2403940	Capper D, et al. Nature 555:469-474, 2018; GEO accession ID GSE109381	EPN, RELA
GSM2403981	Capper D, et al. Nature 555:469-474, 2018; GEO accession ID GSE109381	EPN, RELA
GSM2404035	Capper D, et al. Nature 555:469-474, 2018; GEO accession ID GSE109381	EPN, RELA
GSM2404049	Capper D, et al. Nature 555:469-474, 2018; GEO accession ID GSE109381	EPN, RELA
GSM2404051	Capper D, et al. Nature 555:469-474, 2018; GEO accession ID GSE109381	EPN, RELA
GSM2404052	Capper D, et al. Nature 555:469-474, 2018; GEO accession ID GSE109381	EPN, RELA
GSM2404053	Capper D, et al. Nature 555:469-474, 2018; GEO accession ID GSE109381	EPN, RELA
GSM2404055	Capper D, et al. Nature 555:469-474, 2018; GEO accession ID GSE109381	EPN, RELA
GSM2402976	Capper D, et al. Nature 555:469-474, 2018; GEO accession ID GSE109381	EPN, RELA
GSM2404093	Capper D, et al. Nature 555:469-474, 2018; GEO accession ID GSE109381	EPN, RELA
GSM2402979	Capper D, et al. Nature 555:469-474, 2018; GEO accession ID GSE109381	EPN, RELA
GSM2402980	Capper D, et al. Nature 555:469-474, 2018; GEO accession ID GSE109381	EPN, RELA
GSM2404283	Capper D, et al. Nature 555:469-474, 2018; GEO accession ID GSE109381	EPN, RELA
GSM2402998	Capper D, et al. Nature 555:469-474, 2018; GEO accession ID GSE109381	EPN, RELA
GSM2404400	Capper D, et al. Nature 555:469-474, 2018; GEO accession ID GSE109381	EPN, RELA
GSM2404404	Capper D, et al. Nature 555:469-474, 2018; GEO accession ID GSE109381	EPN, RELA
GSM2404431	Capper D, et al. Nature 555:469-474, 2018; GEO accession ID GSE109381	EPN, RELA
GSM2403064	Capper D, et al. Nature 555:469-474, 2018; GEO accession ID GSE109381	EPN, RELA
GSM2405080	Capper D, et al. Nature 555:469-474, 2018; GEO accession ID GSE109381	EPN, RELA
GSM2403126	Capper D, et al. Nature 555:469-474, 2018; GEO accession ID GSE109381	EPN, RELA
GSM2403182	Capper D, et al. Nature 555:469-474, 2018; GEO accession ID GSE109381	EPN, RELA
GSM2403183	Capper D, et al. Nature 555:469-474, 2018; GEO accession ID GSE109381	EPN, RELA
GSM2403184	Capper D, et al. Nature 555:469-474, 2018; GEO accession ID GSE109381	EPN, RELA
GSM2403185	Capper D, et al. Nature 555:469-474, 2018; GEO accession ID GSE109381	EPN, RELA
GSM2403191	Capper D, et al. Nature 555:469-474, 2018; GEO accession ID GSE109381	EPN, RELA
GSM2403192	Capper D, et al. Nature 555:469-474, 2018; GEO accession ID GSE109381	EPN, RELA
GSM2403193	Capper D, et al. Nature 555:469-474, 2018; GEO accession ID GSE109381	EPN, RELA
GSM2403194	Capper D, et al. Nature 555:469-474, 2018; GEO accession ID GSE109381	EPN, RELA
GSM2403195	Capper D, et al. Nature 555:469-474, 2018; GEO accession ID GSE109381	EPN, RELA
GSM2403197	Capper D, et al. Nature 555:469-474, 2018; GEO accession ID GSE109381	EPN, RELA
GSM2403200	Capper D, et al. Nature 555:469-474, 2018; GEO accession ID GSE109381	EPN, RELA
GSM2403201	Capper D, et al. Nature 555:469-474, 2018; GEO accession ID GSE109381	EPN, RELA
GSM2403202	Capper D, et al. Nature 555:469-474, 2018; GEO accession ID GSE109381	EPN, RELA
GSM2403204	Capper D, et al. Nature 555:469-474, 2018; GEO accession ID GSE109381	EPN, RELA
GSM2403206	Capper D, et al. Nature 555:469-474, 2018; GEO accession ID GSE109381	EPN, RELA
GSM2403208	Capper D, et al. Nature 555:469-474, 2018; GEO accession ID GSE109381	EPN, RELA
GSM2403210	Capper D, et al. Nature 555:469-474, 2018; GEO accession ID GSE109381	EPN, RELA
GSM2403212	Capper D, et al. Nature 555:469-474, 2018; GEO accession ID GSE109381	EPN, RELA
GSM2403213	Capper D, et al. Nature 555:469-474, 2018; GEO accession ID GSE109381	EPN, RELA
GSM2403214	Capper D, et al. Nature 555:469-474, 2018; GEO accession ID GSE109381	EPN, RELA
GSM2403215	Capper D, et al. Nature 555:469-474, 2018; GEO accession ID GSE109381	EPN, RELA
GSM2403216	Capper D, et al. Nature 555:469-474, 2018; GEO accession ID GSE109381	EPN, RELA
GSM2403228	Capper D, et al. Nature 555:469-474, 2018; GEO accession ID GSE109381	EPN, RELA
GSM2403231	Capper D, et al. Nature 555:469-474, 2018; GEO accession ID GSE109381	EPN, RELA
GSM2403497	Capper D, et al. Nature 555:469-474, 2018; GEO accession ID GSE109381	EPN, RELA
GSM2403601	Capper D, et al. Nature 555:469-474, 2018; GEO accession ID GSE109381	EPN, RELA
GSM2403791	Capper D, et al. Nature 555:469-474, 2018; GEO accession ID GSE109381	EPN, RELA
GSM2403792	Capper D, et al. Nature 555:469-474, 2018; GEO accession ID GSE109381	EPN, RELA
GSM2403793	Capper D, et al. Nature 555:469-474, 2018; GEO accession ID GSE109381	EPN, RELA
GSM2403794	Capper D, et al. Nature 555:469-474, 2018; GEO accession ID GSE109381	EPN, RELA
GSM2403795	Capper D, et al. Nature 555:469-474, 2018; GEO accession ID GSE109381	EPN, RELA
GSM2403796	Capper D, et al. Nature 555:469-474, 2018; GEO accession ID GSE109381	EPN, RELA
GSM2403797	Capper D, et al. Nature 555:469-474, 2018; GEO accession ID GSE109381	EPN, RELA
GSM2403799	Capper D, et al. Nature 555:469-474, 2018; GEO accession ID GSE109381	EPN, RELA
GSM2403800	Capper D, et al. Nature 555:469-474, 2018; GEO accession ID GSE109381	EPN, RELA
GSM2403801	Capper D, et al. Nature 555:469-474, 2018; GEO accession ID GSE109381	EPN, RELA
GSM2403802	Capper D, et al. Nature 555:469-474, 2018; GEO accession ID GSE109381	EPN, RELA
GSM2403803	Capper D, et al. Nature 555:469-474, 2018; GEO accession ID GSE109381	EPN, RELA
GSM2403804	Capper D, et al. Nature 555:469-474, 2018; GEO accession ID GSE109381	EPN, RELA
GSM2403805	Capper D, et al. Nature 555:469-474, 2018; GEO accession ID GSE109381	EPN, RELA
GSM2403808	Capper D, et al. Nature 555:469-474, 2018; GEO accession ID GSE109381	EPN, RELA
GSM2403809	Capper D, et al. Nature 555:469-474, 2018; GEO accession ID GSE109381	EPN, RELA
GSM2403810	Capper D, et al. Nature 555:469-474, 2018; GEO accession ID GSE109381	EPN, RELA
GSM2403811	Capper D, et al. Nature 555:469-474, 2018; GEO accession ID GSE109381	EPN, RELA
GSM2403812	Capper D, et al. Nature 555:469-474, 2018; GEO accession ID GSE109381	EPN, RELA
GSM2403813	Capper D, et al. Nature 555:469-474, 2018; GEO accession ID GSE109381	EPN, RELA
GSM2403858	Capper D, et al. Nature 555:469-474, 2018; GEO accession ID GSE109381	EPN, YAP
GSM2403863	Capper D, et al. Nature 555:469-474, 2018; GEO accession ID GSE109381	EPN, YAP
GSM2403970	Capper D, et al. Nature 555:469-474, 2018; GEO accession ID GSE109381	EPN, YAP
GSM2404048	Capper D, et al. Nature 555:469-474, 2018; GEO accession ID GSE109381	EPN, YAP
GSM2404050	Capper D, et al. Nature 555:469-474, 2018; GEO accession ID GSE109381	EPN, YAP
GSM2402992	Capper D, et al. Nature 555:469-474, 2018; GEO accession ID GSE109381	EPN, YAP
GSM2404893	Capper D, et al. Nature 555:469-474, 2018; GEO accession ID GSE109381	EPN, YAP
GSM2404924	Capper D, et al. Nature 555:469-474, 2018; GEO accession ID GSE109381	EPN, YAP
GSM2403203	Capper D, et al. Nature 555:469-474, 2018; GEO accession ID GSE109381	EPN, YAP
GSM2403211	Capper D, et al. Nature 555:469-474, 2018; GEO accession ID GSE109381	EPN, YAP
GSM2403807	Capper D, et al. Nature 555:469-474, 2018; GEO accession ID GSE109381	EPN, YAP
GSM2402854	Capper D, et al. Nature 555:469-474, 2018; GEO accession ID GSE109381	GBM, G34
GSM2404132	Capper D, et al. Nature 555:469-474, 2018; GEO accession ID GSE109381	GBM, G34
GSM2404137	Capper D, et al. Nature 555:469-474, 2018; GEO accession ID GSE109381	GBM, G34
GSM2402867	Capper D, et al. Nature 555:469-474, 2018; GEO accession ID GSE109381	GBM, G34
GSM2404366	Capper D, et al. Nature 555:469-474, 2018; GEO accession ID GSE109381	GBM, G34
GSM2404480	Capper D, et al. Nature 555:469-474, 2018; GEO accession ID GSE109381	GBM, G34
GSM2404488	Capper D, et al. Nature 555:469-474, 2018; GEO accession ID GSE109381	GBM, G34
GSM2404489	Capper D, et al. Nature 555:469-474, 2018; GEO accession ID GSE109381	GBM, G34
GSM2404491	Capper D, et al. Nature 555:469-474, 2018; GEO accession ID GSE109381	GBM, G34
GSM2404500	Capper D, et al. Nature 555:469-474, 2018; GEO accession ID GSE109381	GBM, G34
GSM2404518	Capper D, et al. Nature 555:469-474, 2018; GEO accession ID GSE109381	GBM, G34
GSM2404614	Capper D, et al. Nature 555:469-474, 2018; GEO accession ID GSE109381	GBM, G34
GSM2404648	Capper D, et al. Nature 555:469-474, 2018; GEO accession ID GSE109381	GBM, G34
GSM2404652	Capper D, et al. Nature 555:469-474, 2018; GEO accession ID GSE109381	GBM, G34
GSM2404662	Capper D, et al. Nature 555:469-474, 2018; GEO accession ID GSE109381	GBM, G34
GSM2404671	Capper D, et al. Nature 555:469-474, 2018; GEO accession ID GSE109381	GBM, G34
GSM2404876	Capper D, et al. Nature 555:469-474, 2018; GEO accession ID GSE109381	GBM, G34
GSM2405026	Capper D, et al. Nature 555:469-474, 2018; GEO accession ID GSE109381	GBM, G34
GSM2402876	Capper D, et al. Nature 555:469-474, 2018; GEO accession ID GSE109381	GBM, G34
GSM2405194	Capper D, et al. Nature 555:469-474, 2018; GEO accession ID GSE109381	GBM, G34
GSM2402877	Capper D, et al. Nature 555:469-474, 2018; GEO accession ID GSE109381	GBM, G34
GSM2402878	Capper D, et al. Nature 555:469-474, 2018; GEO accession ID GSE109381	GBM, G34
GSM2403113	Capper D, et al. Nature 555:469-474, 2018; GEO accession ID GSE109381	GBM, G34
GSM2403114	Capper D, et al. Nature 555:469-474, 2018; GEO accession ID GSE109381	GBM, G34
GSM2403116	Capper D, et al. Nature 555:469-474, 2018; GEO accession ID GSE109381	GBM, G34
GSM2403118	Capper D, et al. Nature 555:469-474, 2018; GEO accession ID GSE109381	GBM, G34
GSM2402880	Capper D, et al. Nature 555:469-474, 2018; GEO accession ID GSE109381	GBM, G34
GSM2405580	Capper D, et al. Nature 555:469-474, 2018; GEO accession ID GSE109381	GBM, G34
GSM2405581	Capper D, et al. Nature 555:469-474, 2018; GEO accession ID GSE109381	GBM, G34
GSM2405582	Capper D, et al. Nature 555:469-474, 2018; GEO accession ID GSE109381	GBM, G34
GSM2405583	Capper D, et al. Nature 555:469-474, 2018; GEO accession ID GSE109381	GBM, G34
GSM2405584	Capper D, et al. Nature 555:469-474, 2018; GEO accession ID GSE109381	GBM, G34
GSM2402882	Capper D, et al. Nature 555:469-474, 2018; GEO accession ID GSE109381	GBM, G34
GSM2402883	Capper D, et al. Nature 555:469-474, 2018; GEO accession ID GSE109381	GBM, G34
GSM2403190	Capper D, et al. Nature 555:469-474, 2018; GEO accession ID GSE109381	GBM, G34
GSM2403425	Capper D, et al. Nature 555:469-474, 2018; GEO accession ID GSE109381	GBM, G34
GSM2402859	Capper D, et al. Nature 555:469-474, 2018; GEO accession ID GSE109381	GBM, G34
GSM2402860	Capper D, et al. Nature 555:469-474, 2018; GEO accession ID GSE109381	GBM, G34
GSM2403740	Capper D, et al. Nature 555:469-474, 2018; GEO accession ID GSE109381	GBM, G34
GSM2403748	Capper D, et al. Nature 555:469-474, 2018; GEO accession ID GSE109381	GBM, G34
GSM2402862	Capper D, et al. Nature 555:469-474, 2018; GEO accession ID GSE109381	GBM, G34
GSM2404287	Capper D, et al. Nature 555:469-474, 2018; GEO accession ID GSE109381	GBM, MES
GSM2404344	Capper D, et al. Nature 555:469-474, 2018; GEO accession ID GSE109381	GBM, MES
GSM2404546	Capper D, et al. Nature 555:469-474, 2018; GEO accession ID GSE109381	GBM, MES
GSM2404570	Capper D, et al. Nature 555:469-474, 2018; GEO accession ID GSE109381	GBM, MES
GSM2404582	Capper D, et al. Nature 555:469-474, 2018; GEO accession ID GSE109381	GBM, MES
GSM2404598	Capper D, et al. Nature 555:469-474, 2018; GEO accession ID GSE109381	GBM, MES
GSM2404604	Capper D, et al. Nature 555:469-474, 2018; GEO accession ID GSE109381	GBM, MES
GSM2404634	Capper D, et al. Nature 555:469-474, 2018; GEO accession ID GSE109381	GBM, MES
GSM2404636	Capper D, et al. Nature 555:469-474, 2018; GEO accession ID GSE109381	GBM, MES
GSM2404701	Capper D, et al. Nature 555:469-474, 2018; GEO accession ID GSE109381	GBM, MES
GSM2404829	Capper D, et al. Nature 555:469-474, 2018; GEO accession ID GSE109381	GBM, MES
GSM2404830	Capper D, et al. Nature 555:469-474, 2018; GEO accession ID GSE109381	GBM, MES
GSM2404870	Capper D, et al. Nature 555:469-474, 2018; GEO accession ID GSE109381	GBM, MES
GSM2404905	Capper D, et al. Nature 555:469-474, 2018; GEO accession ID GSE109381	GBM, MES
GSM2404912	Capper D, et al. Nature 555:469-474, 2018; GEO accession ID GSE109381	GBM, MES
GSM2405003	Capper D, et al. Nature 555:469-474, 2018; GEO accession ID GSE109381	GBM, MES
GSM2405025	Capper D, et al. Nature 555:469-474, 2018; GEO accession ID GSE109381	GBM, MES
GSM2405031	Capper D, et al. Nature 555:469-474, 2018; GEO accession ID GSE109381	GBM, MES
GSM2405037	Capper D, et al. Nature 555:469-474, 2018; GEO accession ID GSE109381	GBM, MES
GSM2405060	Capper D, et al. Nature 555:469-474, 2018; GEO accession ID GSE109381	GBM, MES
GSM2405069	Capper D, et al. Nature 555:469-474, 2018; GEO accession ID GSE109381	GBM, MES
GSM2405077	Capper D, et al. Nature 555:469-474, 2018; GEO accession ID GSE109381	GBM, MES
GSM2405130	Capper D, et al. Nature 555:469-474, 2018; GEO accession ID GSE109381	GBM, MES
GSM2405136	Capper D, et al. Nature 555:469-474, 2018; GEO accession ID GSE109381	GBM, MES
GSM2405140	Capper D, et al. Nature 555:469-474, 2018; GEO accession ID GSE109381	GBM, MES
GSM2405157	Capper D, et al. Nature 555:469-474, 2018; GEO accession ID GSE109381	GBM, MES
GSM2405164	Capper D, et al. Nature 555:469-474, 2018; GEO accession ID GSE109381	GBM, MES
GSM2405190	Capper D, et al. Nature 555:469-474, 2018; GEO accession ID GSE109381	GBM, MES
GSM2403087	Capper D, et al. Nature 555:469-474, 2018; GEO accession ID GSE109381	GBM, MES
GSM2405212	Capper D, et al. Nature 555:469-474, 2018; GEO accession ID GSE109381	GBM, MES
GSM2405227	Capper D, et al. Nature 555:469-474, 2018; GEO accession ID GSE109381	GBM, MES
GSM2403091	Capper D, et al. Nature 555:469-474, 2018; GEO accession ID GSE109381	GBM, MES
GSM2403092	Capper D, et al. Nature 555:469-474, 2018; GEO accession ID GSE109381	GBM, MES
GSM2403093	Capper D, et al. Nature 555:469-474, 2018; GEO accession ID GSE109381	GBM, MES
GSM2403094	Capper D, et al. Nature 555:469-474, 2018; GEO accession ID GSE109381	GBM, MES
GSM2403096	Capper D, et al. Nature 555:469-474, 2018; GEO accession ID GSE109381	GBM, MES
GSM2405306	Capper D, et al. Nature 555:469-474, 2018; GEO accession ID GSE109381	GBM, MES
GSM2403099	Capper D, et al. Nature 555:469-474, 2018; GEO accession ID GSE109381	GBM, MES
GSM2405317	Capper D, et al. Nature 555:469-474, 2018; GEO accession ID GSE109381	GBM, MES
GSM2405329	Capper D, et al. Nature 555:469-474, 2018; GEO accession ID GSE109381	GBM, MES
GSM2403105	Capper D, et al. Nature 555:469-474, 2018; GEO accession ID GSE109381	GBM, MES
GSM2403106	Capper D, et al. Nature 555:469-474, 2018; GEO accession ID GSE109381	GBM, MES
GSM2405388	Capper D, et al. Nature 555:469-474, 2018; GEO accession ID GSE109381	GBM, MES
GSM2405439	Capper D, et al. Nature 555:469-474, 2018; GEO accession ID GSE109381	GBM, MES
GSM2405457	Capper D, et al. Nature 555:469-474, 2018; GEO accession ID GSE109381	GBM, MES
GSM2405467	Capper D, et al. Nature 555:469-474, 2018; GEO accession ID GSE109381	GBM, MES
GSM2405470	Capper D, et al. Nature 555:469-474, 2018; GEO accession ID GSE109381	GBM, MES
GSM2405478	Capper D, et al. Nature 555:469-474, 2018; GEO accession ID GSE109381	GBM, MES
GSM2405490	Capper D, et al. Nature 555:469-474, 2018; GEO accession ID GSE109381	GBM, MES
GSM2405500	Capper D, et al. Nature 555:469-474, 2018; GEO accession ID GSE109381	GBM, MES
GSM2405561	Capper D, et al. Nature 555:469-474, 2018; GEO accession ID GSE109381	GBM, MES
GSM2403648	Capper D, et al. Nature 555:469-474, 2018; GEO accession ID GSE109381	GBM, MES
GSM2403668	Capper D, et al. Nature 555:469-474, 2018; GEO accession ID GSE109381	GBM, MES
GSM2403675	Capper D, et al. Nature 555:469-474, 2018; GEO accession ID GSE109381	GBM, MES
GSM2403684	Capper D, et al. Nature 555:469-474, 2018; GEO accession ID GSE109381	GBM, MES
GSM2403738	Capper D, et al. Nature 555:469-474, 2018; GEO accession ID GSE109381	GBM, MES
GSM2404067	Capper D, et al. Nature 555:469-474, 2018; GEO accession ID GSE109381	GBM, MID
GSM2404654	Capper D, et al. Nature 555:469-474, 2018; GEO accession ID GSE109381	GBM, MID
GSM2404672	Capper D, et al. Nature 555:469-474, 2018; GEO accession ID GSE109381	GBM, MID
GSM2404848	Capper D, et al. Nature 555:469-474, 2018; GEO accession ID GSE109381	GBM, MID
GSM2405008	Capper D, et al. Nature 555:469-474, 2018; GEO accession ID GSE109381	GBM, MID
GSM2405027	Capper D, et al. Nature 555:469-474, 2018; GEO accession ID GSE109381	GBM, MID
GSM2405055	Capper D, et al. Nature 555:469-474, 2018; GEO accession ID GSE109381	GBM, MID
GSM2405111	Capper D, et al. Nature 555:469-474, 2018; GEO accession ID GSE109381	GBM, MID
GSM2405148	Capper D, et al. Nature 555:469-474, 2018; GEO accession ID GSE109381	GBM, MID
GSM2405331	Capper D, et al. Nature 555:469-474, 2018; GEO accession ID GSE109381	GBM, MID
GSM2405333	Capper D, et al. Nature 555:469-474, 2018; GEO accession ID GSE109381	GBM, MID
GSM2405428	Capper D, et al. Nature 555:469-474, 2018; GEO accession ID GSE109381	GBM, MID
GSM2405453	Capper D, et al. Nature 555:469-474, 2018; GEO accession ID GSE109381	GBM, MID
GSM2403489	Capper D, et al. Nature 555:469-474, 2018; GEO accession ID GSE109381	GBM, MID
GSM2403896	Capper D, et al. Nature 555:469-474, 2018; GEO accession ID GSE109381	GBM, MYCN
GSM2404026	Capper D, et al. Nature 555:469-474, 2018; GEO accession ID GSE109381	GBM, MYCN
GSM2404486	Capper D, et al. Nature 555:469-474, 2018; GEO accession ID GSE109381	GBM, MYCN
GSM2404487	Capper D, et al. Nature 555:469-474, 2018; GEO accession ID GSE109381	GBM, MYCN
GSM2404493	Capper D, et al. Nature 555:469-474, 2018; GEO accession ID GSE109381	GBM, MYCN
GSM2402870	Capper D, et al. Nature 555:469-474, 2018; GEO accession ID GSE109381	GBM, MYCN
GSM2404613	Capper D, et al. Nature 555:469-474, 2018; GEO accession ID GSE109381	GBM, MYCN
GSM2404666	Capper D, et al. Nature 555:469-474, 2018; GEO accession ID GSE109381	GBM, MYCN
GSM2404670	Capper D, et al. Nature 555:469-474, 2018; GEO accession ID GSE109381	GBM, MYCN
GSM2404815	Capper D, et al. Nature 555:469-474, 2018; GEO accession ID GSE109381	GBM, MYCN
GSM2405006	Capper D, et al. Nature 555:469-474, 2018; GEO accession ID GSE109381	GBM, MYCN
GSM2405007	Capper D, et al. Nature 555:469-474, 2018; GEO accession ID GSE109381	GBM, MYCN
GSM2405311	Capper D, et al. Nature 555:469-474, 2018; GEO accession ID GSE109381	GBM, MYCN
GSM2405505	Capper D, et al. Nature 555:469-474, 2018; GEO accession ID GSE109381	GBM, MYCN
GSM2405544	Capper D, et al. Nature 555:469-474, 2018; GEO accession ID GSE109381	GBM, MYCN
GSM2405642	Capper D, et al. Nature 555:469-474, 2018; GEO accession ID GSE109381	GBM, MYCN
GSM2404056	Capper D, et al. Nature 555:469-474, 2018; GEO accession ID GSE109381	GBM, RTK I
GSM2404208	Capper D, et al. Nature 555:469-474, 2018; GEO accession ID GSE109381	GBM, RTK I
GSM2404368	Capper D, et al. Nature 555:469-474, 2018; GEO accession ID GSE109381	GBM, RTK I
GSM2404571	Capper D, et al. Nature 555:469-474, 2018; GEO accession ID GSE109381	GBM, RTK I
GSM2404580	Capper D, et al. Nature 555:469-474, 2018; GEO accession ID GSE109381	GBM, RTK I
GSM2404600	Capper D, et al. Nature 555:469-474, 2018; GEO accession ID GSE109381	GBM, RTK I
GSM2404631	Capper D, et al. Nature 555:469-474, 2018; GEO accession ID GSE109381	GBM, RTK I
GSM2404632	Capper D, et al. Nature 555:469-474, 2018; GEO accession ID GSE109381	GBM, RTK I
GSM2404637	Capper D, et al. Nature 555:469-474, 2018; GEO accession ID GSE109381	GBM, RTK I
GSM2404647	Capper D, et al. Nature 555:469-474, 2018; GEO accession ID GSE109381	GBM, RTK I
GSM2404685	Capper D, et al. Nature 555:469-474, 2018; GEO accession ID GSE109381	GBM, RTK I
GSM2404715	Capper D, et al. Nature 555:469-474, 2018; GEO accession ID GSE109381	GBM, RTK I
GSM2404738	Capper D, et al. Nature 555:469-474, 2018; GEO accession ID GSE109381	GBM, RTK I
GSM2404846	Capper D, et al. Nature 555:469-474, 2018; GEO accession ID GSE109381	GBM, RTK I
GSM2404869	Capper D, et al. Nature 555:469-474, 2018; GEO accession ID GSE109381	GBM, RTK I
GSM2404923	Capper D, et al. Nature 555:469-474, 2018; GEO accession ID GSE109381	GBM, RTK I
GSM2404995	Capper D, et al. Nature 555:469-474, 2018; GEO accession ID GSE109381	GBM, RTK I
GSM2404999	Capper D, et al. Nature 555:469-474, 2018; GEO accession ID GSE109381	GBM, RTK I
GSM2405000	Capper D, et al. Nature 555:469-474, 2018; GEO accession ID GSE109381	GBM, RTK I
GSM2405036	Capper D, et al. Nature 555:469-474, 2018; GEO accession ID GSE109381	GBM, RTK I
GSM2405074	Capper D, et al. Nature 555:469-474, 2018; GEO accession ID GSE109381	GBM, RTK I
GSM2405088	Capper D, et al. Nature 555:469-474, 2018; GEO accession ID GSE109381	GBM, RTK I
GSM2405115	Capper D, et al. Nature 555:469-474, 2018; GEO accession ID GSE109381	GBM, RTK I
GSM2405131	Capper D, et al. Nature 555:469-474, 2018; GEO accession ID GSE109381	GBM, RTK I
GSM2405132	Capper D, et al. Nature 555:469-474, 2018; GEO accession ID GSE109381	GBM, RTK I
GSM2405135	Capper D, et al. Nature 555:469-474, 2018; GEO accession ID GSE109381	GBM, RTK I
GSM2405143	Capper D, et al. Nature 555:469-474, 2018; GEO accession ID GSE109381	GBM, RTK I
GSM2405149	Capper D, et al. Nature 555:469-474, 2018; GEO accession ID GSE109381	GBM, RTK I
GSM2405150	Capper D, et al. Nature 555:469-474, 2018; GEO accession ID GSE109381	GBM, RTK I
GSM2405162	Capper D, et al. Nature 555:469-474, 2018; GEO accession ID GSE109381	GBM, RTK I
GSM2405165	Capper D, et al. Nature 555:469-474, 2018; GEO accession ID GSE109381	GBM, RTK I
GSM2405166	Capper D, et al. Nature 555:469-474, 2018; GEO accession ID GSE109381	GBM, RTK I
GSM2405167	Capper D, et al. Nature 555:469-474, 2018; GEO accession ID GSE109381	GBM, RTK I
GSM2405176	Capper D, et al. Nature 555:469-474, 2018; GEO accession ID GSE109381	GBM, RTK I
GSM2405179	Capper D, et al. Nature 555:469-474, 2018; GEO accession ID GSE109381	GBM, RTK I
GSM2405187	Capper D, et al. Nature 555:469-474, 2018; GEO accession ID GSE109381	GBM, RTK I
GSM2405189	Capper D, et al. Nature 555:469-474, 2018; GEO accession ID GSE109381	GBM, RTK I
GSM2405200	Capper D, et al. Nature 555:469-474, 2018; GEO accession ID GSE109381	GBM, RTK I
GSM2405217	Capper D, et al. Nature 555:469-474, 2018; GEO accession ID GSE109381	GBM, RTK I
GSM2403090	Capper D, et al. Nature 555:469-474, 2018; GEO accession ID GSE109381	GBM, RTK I
GSM2405245	Capper D, et al. Nature 555:469-474, 2018; GEO accession ID GSE109381	GBM, RTK I
GSM2405273	Capper D, et al. Nature 555:469-474, 2018; GEO accession ID GSE109381	GBM, RTK I
GSM2405281	Capper D, et al. Nature 555:469-474, 2018; GEO accession ID GSE109381	GBM, RTK I
GSM2405296	Capper D, et al. Nature 555:469-474, 2018; GEO accession ID GSE109381	GBM, RTK I
GSM2405375	Capper D, et al. Nature 555:469-474, 2018; GEO accession ID GSE109381	GBM, RTK I
GSM2403110	Capper D, et al. Nature 555:469-474, 2018; GEO accession ID GSE109381	GBM, RTK I
GSM2405433	Capper D, et al. Nature 555:469-474, 2018; GEO accession ID GSE109381	GBM, RTK I
GSM2405437	Capper D, et al. Nature 555:469-474, 2018; GEO accession ID GSE109381	GBM, RTK I
GSM2405444	Capper D, et al. Nature 555:469-474, 2018; GEO accession ID GSE109381	GBM, RTK I
GSM2405472	Capper D, et al. Nature 555:469-474, 2018; GEO accession ID GSE109381	GBM, RTK I
GSM2405498	Capper D, et al. Nature 555:469-474, 2018; GEO accession ID GSE109381	GBM, RTK I
GSM2403124	Capper D, et al. Nature 555:469-474, 2018; GEO accession ID GSE109381	GBM, RTK I
GSM2403473	Capper D, et al. Nature 555:469-474, 2018; GEO accession ID GSE109381	GBM, RTK I
GSM2403475	Capper D, et al. Nature 555:469-474, 2018; GEO accession ID GSE109381	GBM, RTK I
GSM2403478	Capper D, et al. Nature 555:469-474, 2018; GEO accession ID GSE109381	GBM, RTK I
GSM2403480	Capper D, et al. Nature 555:469-474, 2018; GEO accession ID GSE109381	GBM, RTK I
GSM2403483	Capper D, et al. Nature 555:469-474, 2018; GEO accession ID GSE109381	GBM, RTK I
GSM2403487	Capper D, et al. Nature 555:469-474, 2018; GEO accession ID GSE109381	GBM, RTK I
GSM2403597	Capper D, et al. Nature 555:469-474, 2018; GEO accession ID GSE109381	GBM, RTK I
GSM2403649	Capper D, et al. Nature 555:469-474, 2018; GEO accession ID GSE109381	GBM, RTK I
GSM2403688	Capper D, et al. Nature 555:469-474, 2018; GEO accession ID GSE109381	GBM, RTK I
GSM2403690	Capper D, et al. Nature 555:469-474, 2018; GEO accession ID GSE109381	GBM, RTK I
GSM2403693	Capper D, et al. Nature 555:469-474, 2018; GEO accession ID GSE109381	GBM, RTK I
GSM2403696	Capper D, et al. Nature 555:469-474, 2018; GEO accession ID GSE109381	GBM, RTK I
GSM2404042	Capper D, et al. Nature 555:469-474, 2018; GEO accession ID GSE109381	GBM, RTK II
GSM2404200	Capper D, et al. Nature 555:469-474, 2018; GEO accession ID GSE109381	GBM, RTK II
GSM2404527	Capper D, et al. Nature 555:469-474, 2018; GEO accession ID GSE109381	GBM, RTK II
GSM2404528	Capper D, et al. Nature 555:469-474, 2018; GEO accession ID GSE109381	GBM, RTK II
GSM2404539	Capper D, et al. Nature 555:469-474, 2018; GEO accession ID GSE109381	GBM, RTK II
GSM2404569	Capper D, et al. Nature 555:469-474, 2018; GEO accession ID GSE109381	GBM, RTK II
GSM2404573	Capper D, et al. Nature 555:469-474, 2018; GEO accession ID GSE109381	GBM, RTK II
GSM2404574	Capper D, et al. Nature 555:469-474, 2018; GEO accession ID GSE109381	GBM, RTK II
GSM2404577	Capper D, et al. Nature 555:469-474, 2018; GEO accession ID GSE109381	GBM, RTK II
GSM2404579	Capper D, et al. Nature 555:469-474, 2018; GEO accession ID GSE109381	GBM, RTK II
GSM2404592	Capper D, et al. Nature 555:469-474, 2018; GEO accession ID GSE109381	GBM, RTK II
GSM2404593	Capper D, et al. Nature 555:469-474, 2018; GEO accession ID GSE109381	GBM, RTK II
GSM2404597	Capper D, et al. Nature 555:469-474, 2018; GEO accession ID GSE109381	GBM, RTK II
GSM2404602	Capper D, et al. Nature 555:469-474, 2018; GEO accession ID GSE109381	GBM, RTK II
GSM2404603	Capper D, et al. Nature 555:469-474, 2018; GEO accession ID GSE109381	GBM, RTK II
GSM2404628	Capper D, et al. Nature 555:469-474, 2018; GEO accession ID GSE109381	GBM, RTK II
GSM2404633	Capper D, et al. Nature 555:469-474, 2018; GEO accession ID GSE109381	GBM, RTK II
GSM2404635	Capper D, et al. Nature 555:469-474, 2018; GEO accession ID GSE109381	GBM, RTK II
GSM2404640	Capper D, et al. Nature 555:469-474, 2018; GEO accession ID GSE109381	GBM, RTK II
GSM2404641	Capper D, et al. Nature 555:469-474, 2018; GEO accession ID GSE109381	GBM, RTK II
GSM2404642	Capper D, et al. Nature 555:469-474, 2018; GEO accession ID GSE109381	GBM, RTK II
GSM2404645	Capper D, et al. Nature 555:469-474, 2018; GEO accession ID GSE109381	GBM, RTK II
GSM2404686	Capper D, et al. Nature 555:469-474, 2018; GEO accession ID GSE109381	GBM, RTK II
GSM2404687	Capper D, et al. Nature 555:469-474, 2018; GEO accession ID GSE109381	GBM, RTK II
GSM2404702	Capper D, et al. Nature 555:469-474, 2018; GEO accession ID GSE109381	GBM, RTK II
GSM2404714	Capper D, et al. Nature 555:469-474, 2018; GEO accession ID GSE109381	GBM, RTK II
GSM2404716	Capper D, et al. Nature 555:469-474, 2018; GEO accession ID GSE109381	GBM, RTK II
GSM2404736	Capper D, et al. Nature 555:469-474, 2018; GEO accession ID GSE109381	GBM, RTK II
GSM2404827	Capper D, et al. Nature 555:469-474, 2018; GEO accession ID GSE109381	GBM, RTK II
GSM2404868	Capper D, et al. Nature 555:469-474, 2018; GEO accession ID GSE109381	GBM, RTK II
GSM2404872	Capper D, et al. Nature 555:469-474, 2018; GEO accession ID GSE109381	GBM, RTK II
GSM2404874	Capper D, et al. Nature 555:469-474, 2018; GEO accession ID GSE109381	GBM, RTK II
GSM2404891	Capper D, et al. Nature 555:469-474, 2018; GEO accession ID GSE109381	GBM, RTK II
GSM2404911	Capper D, et al. Nature 555:469-474, 2018; GEO accession ID GSE109381	GBM, RTK II
GSM2404998	Capper D, et al. Nature 555:469-474, 2018; GEO accession ID GSE109381	GBM, RTK II
GSM2405001	Capper D, et al. Nature 555:469-474, 2018; GEO accession ID GSE109381	GBM, RTK II
GSM2405028	Capper D, et al. Nature 555:469-474, 2018; GEO accession ID GSE109381	GBM, RTK II
GSM2405030	Capper D, et al. Nature 555:469-474, 2018; GEO accession ID GSE109381	GBM, RTK II
GSM2405056	Capper D, et al. Nature 555:469-474, 2018; GEO accession ID GSE109381	GBM, RTK II
GSM2405058	Capper D, et al. Nature 555:469-474, 2018; GEO accession ID GSE109381	GBM, RTK II
GSM2405059	Capper D, et al. Nature 555:469-474, 2018; GEO accession ID GSE109381	GBM, RTK II
GSM2405067	Capper D, et al. Nature 555:469-474, 2018; GEO accession ID GSE109381	GBM, RTK II
GSM2405087	Capper D, et al. Nature 555:469-474, 2018; GEO accession ID GSE109381	GBM, RTK II
GSM2405104	Capper D, et al. Nature 555:469-474, 2018; GEO accession ID GSE109381	GBM, RTK II
GSM2405110	Capper D, et al. Nature 555:469-474, 2018; GEO accession ID GSE109381	GBM, RTK II
GSM2405112	Capper D, et al. Nature 555:469-474, 2018; GEO accession ID GSE109381	GBM, RTK II
GSM2405133	Capper D, et al. Nature 555:469-474, 2018; GEO accession ID GSE109381	GBM, RTK II
GSM2405134	Capper D, et al. Nature 555:469-474, 2018; GEO accession ID GSE109381	GBM, RTK II
GSM2405138	Capper D, et al. Nature 555:469-474, 2018; GEO accession ID GSE109381	GBM, RTK II
GSM2405142	Capper D, et al. Nature 555:469-474, 2018; GEO accession ID GSE109381	GBM, RTK II
GSM2405151	Capper D, et al. Nature 555:469-474, 2018; GEO accession ID GSE109381	GBM, RTK II
GSM2405163	Capper D, et al. Nature 555:469-474, 2018; GEO accession ID GSE109381	GBM, RTK II
GSM2405168	Capper D, et al. Nature 555:469-474, 2018; GEO accession ID GSE109381	GBM, RTK II
GSM2405169	Capper D, et al. Nature 555:469-474, 2018; GEO accession ID GSE109381	GBM, RTK II
GSM2405177	Capper D, et al. Nature 555:469-474, 2018; GEO accession ID GSE109381	GBM, RTK II
GSM2405180	Capper D, et al. Nature 555:469-474, 2018; GEO accession ID GSE109381	GBM, RTK II
GSM2405188	Capper D, et al. Nature 555:469-474, 2018; GEO accession ID GSE109381	GBM, RTK II
GSM2403088	Capper D, et al. Nature 555:469-474, 2018; GEO accession ID GSE109381	GBM, RTK II
GSM2405214	Capper D, et al. Nature 555:469-474, 2018; GEO accession ID GSE109381	GBM, RTK II
GSM2403089	Capper D, et al. Nature 555:469-474, 2018; GEO accession ID GSE109381	GBM, RTK II
GSM2405222	Capper D, et al. Nature 555:469-474, 2018; GEO accession ID GSE109381	GBM, RTK II
GSM2405246	Capper D, et al. Nature 555:469-474, 2018; GEO accession ID GSE109381	GBM, RTK II
GSM2405265	Capper D, et al. Nature 555:469-474, 2018; GEO accession ID GSE109381	GBM, RTK II
GSM2405270	Capper D, et al. Nature 555:469-474, 2018; GEO accession ID GSE109381	GBM, RTK II
GSM2405272	Capper D, et al. Nature 555:469-474, 2018; GEO accession ID GSE109381	GBM, RTK II
GSM2403095	Capper D, et al. Nature 555:469-474, 2018; GEO accession ID GSE109381	GBM, RTK II
GSM2405280	Capper D, et al. Nature 555:469-474, 2018; GEO accession ID GSE109381	GBM, RTK II
GSM2405290	Capper D, et al. Nature 555:469-474, 2018; GEO accession ID GSE109381	GBM, RTK II
GSM2403097	Capper D, et al. Nature 555:469-474, 2018; GEO accession ID GSE109381	GBM, RTK II
GSM2405297	Capper D, et al. Nature 555:469-474, 2018; GEO accession ID GSE109381	GBM, RTK II
GSM2403098	Capper D, et al. Nature 555:469-474, 2018; GEO accession ID GSE109381	GBM, RTK II
GSM2405309	Capper D, et al. Nature 555:469-474, 2018; GEO accession ID GSE109381	GBM, RTK II
GSM2405313	Capper D, et al. Nature 555:469-474, 2018; GEO accession ID GSE109381	GBM, RTK II
GSM2405320	Capper D, et al. Nature 555:469-474, 2018; GEO accession ID GSE109381	GBM, RTK II
GSM2405324	Capper D, et al. Nature 555:469-474, 2018; GEO accession ID GSE109381	GBM, RTK II
GSM2405325	Capper D, et al. Nature 555:469-474, 2018; GEO accession ID GSE109381	GBM, RTK II
GSM2403100	Capper D, et al. Nature 555:469-474, 2018; GEO accession ID GSE109381	GBM, RTK II
GSM2405328	Capper D, et al. Nature 555:469-474, 2018; GEO accession ID GSE109381	GBM, RTK II
GSM2403101	Capper D, et al. Nature 555:469-474, 2018; GEO accession ID GSE109381	GBM, RTK II
GSM2403102	Capper D, et al. Nature 555:469-474, 2018; GEO accession ID GSE109381	GBM, RTK II
GSM2403103	Capper D, et al. Nature 555:469-474, 2018; GEO accession ID GSE109381	GBM, RTK II
GSM2403104	Capper D, et al. Nature 555:469-474, 2018; GEO accession ID GSE109381	GBM, RTK II
GSM2405373	Capper D, et al. Nature 555:469-474, 2018; GEO accession ID GSE109381	GBM, RTK II
GSM2405376	Capper D, et al. Nature 555:469-474, 2018; GEO accession ID GSE109381	GBM, RTK II
GSM2405377	Capper D, et al. Nature 555:469-474, 2018; GEO accession ID GSE109381	GBM, RTK II
GSM2405383	Capper D, et al. Nature 555:469-474, 2018; GEO accession ID GSE109381	GBM, RTK II
GSM2403107	Capper D, et al. Nature 555:469-474, 2018; GEO accession ID GSE109381	GBM, RTK II
GSM2403108	Capper D, et al. Nature 555:469-474, 2018; GEO accession ID GSE109381	GBM, RTK II
GSM2403109	Capper D, et al. Nature 555:469-474, 2018; GEO accession ID GSE109381	GBM, RTK II
GSM2405427	Capper D, et al. Nature 555:469-474, 2018; GEO accession ID GSE109381	GBM, RTK II
GSM2403111	Capper D, et al. Nature 555:469-474, 2018; GEO accession ID GSE109381	GBM, RTK II
GSM2405443	Capper D, et al. Nature 555:469-474, 2018; GEO accession ID GSE109381	GBM, RTK II
GSM2405445	Capper D, et al. Nature 555:469-474, 2018; GEO accession ID GSE109381	GBM, RTK II
GSM2405446	Capper D, et al. Nature 555:469-474, 2018; GEO accession ID GSE109381	GBM, RTK II
GSM2405463	Capper D, et al. Nature 555:469-474, 2018; GEO accession ID GSE109381	GBM, RTK II
GSM2405465	Capper D, et al. Nature 555:469-474, 2018; GEO accession ID GSE109381	GBM, RTK II
GSM2405466	Capper D, et al. Nature 555:469-474, 2018; GEO accession ID GSE109381	GBM, RTK II
GSM2405473	Capper D, et al. Nature 555:469-474, 2018; GEO accession ID GSE109381	GBM, RTK II
GSM2405477	Capper D, et al. Nature 555:469-474, 2018; GEO accession ID GSE109381	GBM, RTK II
GSM2405489	Capper D, et al. Nature 555:469-474, 2018; GEO accession ID GSE109381	GBM, RTK II
GSM2405499	Capper D, et al. Nature 555:469-474, 2018; GEO accession ID GSE109381	GBM, RTK II
GSM2405503	Capper D, et al. Nature 555:469-474, 2018; GEO accession ID GSE109381	GBM, RTK II
GSM2403120	Capper D, et al. Nature 555:469-474, 2018; GEO accession ID GSE109381	GBM, RTK II
GSM2403121	Capper D, et al. Nature 555:469-474, 2018; GEO accession ID GSE109381	GBM, RTK II
GSM2403122	Capper D, et al. Nature 555:469-474, 2018; GEO accession ID GSE109381	GBM, RTK II
GSM2403123	Capper D, et al. Nature 555:469-474, 2018; GEO accession ID GSE109381	GBM, RTK II
GSM2405559	Capper D, et al. Nature 555:469-474, 2018; GEO accession ID GSE109381	GBM, RTK II
GSM2405560	Capper D, et al. Nature 555:469-474, 2018; GEO accession ID GSE109381	GBM, RTK II
GSM2403125	Capper D, et al. Nature 555:469-474, 2018; GEO accession ID GSE109381	GBM, RTK II
GSM2403471	Capper D, et al. Nature 555:469-474, 2018; GEO accession ID GSE109381	GBM, RTK II
GSM2403472	Capper D, et al. Nature 555:469-474, 2018; GEO accession ID GSE109381	GBM, RTK II
GSM2403474	Capper D, et al. Nature 555:469-474, 2018; GEO accession ID GSE109381	GBM, RTK II
GSM2403476	Capper D, et al. Nature 555:469-474, 2018; GEO accession ID GSE109381	GBM, RTK II
GSM2403477	Capper D, et al. Nature 555:469-474, 2018; GEO accession ID GSE109381	GBM, RTK II
GSM2403479	Capper D, et al. Nature 555:469-474, 2018; GEO accession ID GSE109381	GBM, RTK II
GSM2403481	Capper D, et al. Nature 555:469-474, 2018; GEO accession ID GSE109381	GBM, RTK II
GSM2403482	Capper D, et al. Nature 555:469-474, 2018; GEO accession ID GSE109381	GBM, RTK II
GSM2403484	Capper D, et al. Nature 555:469-474, 2018; GEO accession ID GSE109381	GBM, RTK II
GSM2403485	Capper D, et al. Nature 555:469-474, 2018; GEO accession ID GSE109381	GBM, RTK II
GSM2403486	Capper D, et al. Nature 555:469-474, 2018; GEO accession ID GSE109381	GBM, RTK II
GSM2403488	Capper D, et al. Nature 555:469-474, 2018; GEO accession ID GSE109381	GBM, RTK II
GSM2403598	Capper D, et al. Nature 555:469-474, 2018; GEO accession ID GSE109381	GBM, RTK II
GSM2403604	Capper D, et al. Nature 555:469-474, 2018; GEO accession ID GSE109381	GBM, RTK II
GSM2403650	Capper D, et al. Nature 555:469-474, 2018; GEO accession ID GSE109381	GBM, RTK II
GSM2403669	Capper D, et al. Nature 555:469-474, 2018; GEO accession ID GSE109381	GBM, RTK II
GSM2403670	Capper D, et al. Nature 555:469-474, 2018; GEO accession ID GSE109381	GBM, RTK II
GSM2403671	Capper D, et al. Nature 555:469-474, 2018; GEO accession ID GSE109381	GBM, RTK II
GSM2403672	Capper D, et al. Nature 555:469-474, 2018; GEO accession ID GSE109381	GBM, RTK II
GSM2403673	Capper D, et al. Nature 555:469-474, 2018; GEO accession ID GSE109381	GBM, RTK II
GSM2403674	Capper D, et al. Nature 555:469-474, 2018; GEO accession ID GSE109381	GBM, RTK II
GSM2403676	Capper D, et al. Nature 555:469-474, 2018; GEO accession ID GSE109381	GBM, RTK II
GSM2403677	Capper D, et al. Nature 555:469-474, 2018; GEO accession ID GSE109381	GBM, RTK II
GSM2403678	Capper D, et al. Nature 555:469-474, 2018; GEO accession ID GSE109381	GBM, RTK II
GSM2403679	Capper D, et al. Nature 555:469-474, 2018; GEO accession ID GSE109381	GBM, RTK II
GSM2403680	Capper D, et al. Nature 555:469-474, 2018; GEO accession ID GSE109381	GBM, RTK II
GSM2403682	Capper D, et al. Nature 555:469-474, 2018; GEO accession ID GSE109381	GBM, RTK II
GSM2403683	Capper D, et al. Nature 555:469-474, 2018; GEO accession ID GSE109381	GBM, RTK II
GSM2403685	Capper D, et al. Nature 555:469-474, 2018; GEO accession ID GSE109381	GBM, RTK II
GSM2403689	Capper D, et al. Nature 555:469-474, 2018; GEO accession ID GSE109381	GBM, RTK II
GSM2403691	Capper D, et al. Nature 555:469-474, 2018; GEO accession ID GSE109381	GBM, RTK II
GSM2403697	Capper D, et al. Nature 555:469-474, 2018; GEO accession ID GSE109381	GBM, RTK II
GSM2403724	Capper D, et al. Nature 555:469-474, 2018; GEO accession ID GSE109381	GBM, RTK II
GSM2403729	Capper D, et al. Nature 555:469-474, 2018; GEO accession ID GSE109381	GBM, RTK II
GSM2404023	Capper D, et al. Nature 555:469-474, 2018; GEO accession ID GSE109381	GBM, RTK III
GSM2404025	Capper D, et al. Nature 555:469-474, 2018; GEO accession ID GSE109381	GBM, RTK III
GSM2404131	Capper D, et al. Nature 555:469-474, 2018; GEO accession ID GSE109381	GBM, RTK III
GSM2404499	Capper D, et al. Nature 555:469-474, 2018; GEO accession ID GSE109381	GBM, RTK III
GSM2404617	Capper D, et al. Nature 555:469-474, 2018; GEO accession ID GSE109381	GBM, RTK III
GSM2404659	Capper D, et al. Nature 555:469-474, 2018; GEO accession ID GSE109381	GBM, RTK III
GSM2404661	Capper D, et al. Nature 555:469-474, 2018; GEO accession ID GSE109381	GBM, RTK III
GSM2404667	Capper D, et al. Nature 555:469-474, 2018; GEO accession ID GSE109381	GBM, RTK III
GSM2404674	Capper D, et al. Nature 555:469-474, 2018; GEO accession ID GSE109381	GBM, RTK III
GSM2405005	Capper D, et al. Nature 555:469-474, 2018; GEO accession ID GSE109381	GBM, RTK III
GSM2405009	Capper D, et al. Nature 555:469-474, 2018; GEO accession ID GSE109381	GBM, RTK III
GSM2405213	Capper D, et al. Nature 555:469-474, 2018; GEO accession ID GSE109381	GBM, RTK III
GSM2405380	Capper D, et al. Nature 555:469-474, 2018; GEO accession ID GSE109381	GBM, RTK III
GSM2404068	Capper D, et al. Nature 555:469-474, 2018; GEO accession ID GSE109381	HGNET, BCOR
GSM2404490	Capper D, et al. Nature 555:469-474, 2018; GEO accession ID GSE109381	HGNET, BCOR
GSM2404741	Capper D, et al. Nature 555:469-474, 2018; GEO accession ID GSE109381	HGNET, BCOR
GSM2404894	Capper D, et al. Nature 555:469-474, 2018; GEO accession ID GSE109381	HGNET, BCOR
GSM2404907	Capper D, et al. Nature 555:469-474, 2018; GEO accession ID GSE109381	HGNET, BCOR
GSM2404919	Capper D, et al. Nature 555:469-474, 2018; GEO accession ID GSE109381	HGNET, BCOR
GSM2403069	Capper D, et al. Nature 555:469-474, 2018; GEO accession ID GSE109381	HGNET, BCOR
GSM2405065	Capper D, et al. Nature 555:469-474, 2018; GEO accession ID GSE109381	HGNET, BCOR
GSM2405075	Capper D, et al. Nature 555:469-474, 2018; GEO accession ID GSE109381	HGNET, BCOR
GSM2405204	Capper D, et al. Nature 555:469-474, 2018; GEO accession ID GSE109381	HGNET, BCOR
GSM2405215	Capper D, et al. Nature 555:469-474, 2018; GEO accession ID GSE109381	HGNET, BCOR
GSM2405221	Capper D, et al. Nature 555:469-474, 2018; GEO accession ID GSE109381	HGNET, BCOR
GSM2405338	Capper D, et al. Nature 555:469-474, 2018; GEO accession ID GSE109381	HGNET, BCOR
GSM2405414	Capper D, et al. Nature 555:469-474, 2018; GEO accession ID GSE109381	HGNET, BCOR
GSM2405536	Capper D, et al. Nature 555:469-474, 2018; GEO accession ID GSE109381	HGNET, BCOR
GSM2405636	Capper D, et al. Nature 555:469-474, 2018; GEO accession ID GSE109381	HGNET, BCOR
GSM2403189	Capper D, et al. Nature 555:469-474, 2018; GEO accession ID GSE109381	HGNET, BCOR
GSM2403500	Capper D, et al. Nature 555:469-474, 2018; GEO accession ID GSE109381	HGNET, BCOR
GSM2403702	Capper D, et al. Nature 555:469-474, 2018; GEO accession ID GSE109381	HGNET, BCOR
GSM2403751	Capper D, et al. Nature 555:469-474, 2018; GEO accession ID GSE109381	HGNET, BCOR
GSM2403752	Capper D, et al. Nature 555:469-474, 2018; GEO accession ID GSE109381	HGNET, BCOR
GSM2403754	Capper D, et al. Nature 555:469-474, 2018; GEO accession ID GSE109381	HGNET, BCOR
GSM2403833	Capper D, et al. Nature 555:469-474, 2018; GEO accession ID GSE109381	HGNET, BCOR
GSM2404020	Capper D, et al. Nature 555:469-474, 2018; GEO accession ID GSE109381	HGNET, MN1
GSM2404024	Capper D, et al. Nature 555:469-474, 2018; GEO accession ID GSE109381	HGNET, MN1
GSM2404387	Capper D, et al. Nature 555:469-474, 2018; GEO accession ID GSE109381	HGNET, MN1
GSM2404512	Capper D, et al. Nature 555:469-474, 2018; GEO accession ID GSE109381	HGNET, MN1
GSM2404590	Capper D, et al. Nature 555:469-474, 2018; GEO accession ID GSE109381	HGNET, MN1
GSM2404627	Capper D, et al. Nature 555:469-474, 2018; GEO accession ID GSE109381	HGNET, MN1
GSM2404823	Capper D, et al. Nature 555:469-474, 2018; GEO accession ID GSE109381	HGNET, MN1
GSM2404895	Capper D, et al. Nature 555:469-474, 2018; GEO accession ID GSE109381	HGNET, MN1
GSM2405121	Capper D, et al. Nature 555:469-474, 2018; GEO accession ID GSE109381	HGNET, MN1
GSM2405487	Capper D, et al. Nature 555:469-474, 2018; GEO accession ID GSE109381	HGNET, MN1
GSM2405488	Capper D, et al. Nature 555:469-474, 2018; GEO accession ID GSE109381	HGNET, MN1
GSM2405504	Capper D, et al. Nature 555:469-474, 2018; GEO accession ID GSE109381	HGNET, MN1
GSM2405537	Capper D, et al. Nature 555:469-474, 2018; GEO accession ID GSE109381	HGNET, MN1
GSM2405633	Capper D, et al. Nature 555:469-474, 2018; GEO accession ID GSE109381	HGNET, MN1
GSM2405634	Capper D, et al. Nature 555:469-474, 2018; GEO accession ID GSE109381	HGNET, MN1
GSM2405635	Capper D, et al. Nature 555:469-474, 2018; GEO accession ID GSE109381	HGNET, MN1
GSM2403323	Capper D, et al. Nature 555:469-474, 2018; GEO accession ID GSE109381	HGNET, MN1
GSM2403605	Capper D, et al. Nature 555:469-474, 2018; GEO accession ID GSE109381	HGNET, MN1
GSM2403694	Capper D, et al. Nature 555:469-474, 2018; GEO accession ID GSE109381	HGNET, MN1
GSM2403780	Capper D, et al. Nature 555:469-474, 2018; GEO accession ID GSE109381	HGNET, MN1
GSM2403798	Capper D, et al. Nature 555:469-474, 2018; GEO accession ID GSE109381	HGNET, MN1
GSM2403999	Capper D, et al. Nature 555:469-474, 2018; GEO accession ID GSE109381	LGG, DNT
GSM2404033	Capper D, et al. Nature 555:469-474, 2018; GEO accession ID GSE109381	LGG, DNT
GSM2404202	Capper D, et al. Nature 555:469-474, 2018; GEO accession ID GSE109381	LGG, DNT
GSM2404299	Capper D, et al. Nature 555:469-474, 2018; GEO accession ID GSE109381	LGG, DNT
GSM2404307	Capper D, et al. Nature 555:469-474, 2018; GEO accession ID GSE109381	LGG, DNT
GSM2404318	Capper D, et al. Nature 555:469-474, 2018; GEO accession ID GSE109381	LGG, DNT
GSM2404321	Capper D, et al. Nature 555:469-474, 2018; GEO accession ID GSE109381	LGG, DNT
GSM2404326	Capper D, et al. Nature 555:469-474, 2018; GEO accession ID GSE109381	LGG, DNT
GSM2404328	Capper D, et al. Nature 555:469-474, 2018; GEO accession ID GSE109381	LGG, DNT
GSM2404330	Capper D, et al. Nature 555:469-474, 2018; GEO accession ID GSE109381	LGG, DNT
GSM2404333	Capper D, et al. Nature 555:469-474, 2018; GEO accession ID GSE109381	LGG, DNT
GSM2404438	Capper D, et al. Nature 555:469-474, 2018; GEO accession ID GSE109381	LGG, DNT
GSM2404482	Capper D, et al. Nature 555:469-474, 2018; GEO accession ID GSE109381	LGG, DNT
GSM2404514	Capper D, et al. Nature 555:469-474, 2018; GEO accession ID GSE109381	LGG, DNT
GSM2404515	Capper D, et al. Nature 555:469-474, 2018; GEO accession ID GSE109381	LGG, DNT
GSM2404516	Capper D, et al. Nature 555:469-474, 2018; GEO accession ID GSE109381	LGG, DNT
GSM2404523	Capper D, et al. Nature 555:469-474, 2018; GEO accession ID GSE109381	LGG, DNT
GSM2404525	Capper D, et al. Nature 555:469-474, 2018; GEO accession ID GSE109381	LGG, DNT
GSM2404531	Capper D, et al. Nature 555:469-474, 2018; GEO accession ID GSE109381	LGG, DNT
GSM2404768	Capper D, et al. Nature 555:469-474, 2018; GEO accession ID GSE109381	LGG, DNT
GSM2404850	Capper D, et al. Nature 555:469-474, 2018; GEO accession ID GSE109381	LGG, DNT
GSM2404871	Capper D, et al. Nature 555:469-474, 2018; GEO accession ID GSE109381	LGG, DNT
GSM2405085	Capper D, et al. Nature 555:469-474, 2018; GEO accession ID GSE109381	LGG, DNT
GSM2405228	Capper D, et al. Nature 555:469-474, 2018; GEO accession ID GSE109381	LGG, DNT
GSM2405268	Capper D, et al. Nature 555:469-474, 2018; GEO accession ID GSE109381	LGG, DNT
GSM2405285	Capper D, et al. Nature 555:469-474, 2018; GEO accession ID GSE109381	LGG, DNT
GSM2405318	Capper D, et al. Nature 555:469-474, 2018; GEO accession ID GSE109381	LGG, DNT
GSM2405454	Capper D, et al. Nature 555:469-474, 2018; GEO accession ID GSE109381	LGG, DNT
GSM2405455	Capper D, et al. Nature 555:469-474, 2018; GEO accession ID GSE109381	LGG, DNT
GSM2405461	Capper D, et al. Nature 555:469-474, 2018; GEO accession ID GSE109381	LGG, DNT
GSM2405462	Capper D, et al. Nature 555:469-474, 2018; GEO accession ID GSE109381	LGG, DNT
GSM2405469	Capper D, et al. Nature 555:469-474, 2018; GEO accession ID GSE109381	LGG, DNT
GSM2405528	Capper D, et al. Nature 555:469-474, 2018; GEO accession ID GSE109381	LGG, DNT
GSM2405529	Capper D, et al. Nature 555:469-474, 2018; GEO accession ID GSE109381	LGG, DNT
GSM2405533	Capper D, et al. Nature 555:469-474, 2018; GEO accession ID GSE109381	LGG, DNT
GSM2405542	Capper D, et al. Nature 555:469-474, 2018; GEO accession ID GSE109381	LGG, DNT
GSM2405543	Capper D, et al. Nature 555:469-474, 2018; GEO accession ID GSE109381	LGG, DNT
GSM2403753	Capper D, et al. Nature 555:469-474, 2018; GEO accession ID GSE109381	LGG, DNT
GSM2403755	Capper D, et al. Nature 555:469-474, 2018; GEO accession ID GSE109381	LGG, DNT
GSM2403756	Capper D, et al. Nature 555:469-474, 2018; GEO accession ID GSE109381	LGG, DNT
GSM2403757	Capper D, et al. Nature 555:469-474, 2018; GEO accession ID GSE109381	LGG, DNT
GSM2403760	Capper D, et al. Nature 555:469-474, 2018; GEO accession ID GSE109381	LGG, DNT
GSM2403777	Capper D, et al. Nature 555:469-474, 2018; GEO accession ID GSE109381	LGG, DNT
GSM2403842	Capper D, et al. Nature 555:469-474, 2018; GEO accession ID GSE109381	LGG, DNT
GSM2404323	Capper D, et al. Nature 555:469-474, 2018; GEO accession ID GSE109381	LGG, GG
GSM2404324	Capper D, et al. Nature 555:469-474, 2018; GEO accession ID GSE109381	LGG, GG
GSM2404325	Capper D, et al. Nature 555:469-474, 2018; GEO accession ID GSE109381	LGG, GG
GSM2404327	Capper D, et al. Nature 555:469-474, 2018; GEO accession ID GSE109381	LGG, GG
GSM2404331	Capper D, et al. Nature 555:469-474, 2018; GEO accession ID GSE109381	LGG, GG
GSM2404332	Capper D, et al. Nature 555:469-474, 2018; GEO accession ID GSE109381	LGG, GG
GSM2404334	Capper D, et al. Nature 555:469-474, 2018; GEO accession ID GSE109381	LGG, GG
GSM2404336	Capper D, et al. Nature 555:469-474, 2018; GEO accession ID GSE109381	LGG, GG
GSM2404337	Capper D, et al. Nature 555:469-474, 2018; GEO accession ID GSE109381	LGG, GG
GSM2404338	Capper D, et al. Nature 555:469-474, 2018; GEO accession ID GSE109381	LGG, GG
GSM2404339	Capper D, et al. Nature 555:469-474, 2018; GEO accession ID GSE109381	LGG, GG
GSM2404340	Capper D, et al. Nature 555:469-474, 2018; GEO accession ID GSE109381	LGG, GG
GSM2404341	Capper D, et al. Nature 555:469-474, 2018; GEO accession ID GSE109381	LGG, GG
GSM2404405	Capper D, et al. Nature 555:469-474, 2018; GEO accession ID GSE109381	LGG, GG
GSM2404477	Capper D, et al. Nature 555:469-474, 2018; GEO accession ID GSE109381	LGG, GG
GSM2405387	Capper D, et al. Nature 555:469-474, 2018; GEO accession ID GSE109381	LGG, GG
GSM2405530	Capper D, et al. Nature 555:469-474, 2018; GEO accession ID GSE109381	LGG, GG
GSM2405532	Capper D, et al. Nature 555:469-474, 2018; GEO accession ID GSE109381	LGG, GG
GSM2405541	Capper D, et al. Nature 555:469-474, 2018; GEO accession ID GSE109381	LGG, GG
GSM2403626	Capper D, et al. Nature 555:469-474, 2018; GEO accession ID GSE109381	LGG, GG
GSM2403815	Capper D, et al. Nature 555:469-474, 2018; GEO accession ID GSE109381	LGG, GG
GSM2404101	Capper D, et al. Nature 555:469-474, 2018; GEO accession ID GSE109381	LGG, MYB
GSM2404111	Capper D, et al. Nature 555:469-474, 2018; GEO accession ID GSE109381	LGG, MYB
GSM2404317	Capper D, et al. Nature 555:469-474, 2018; GEO accession ID GSE109381	LGG, MYB
GSM2404322	Capper D, et al. Nature 555:469-474, 2018; GEO accession ID GSE109381	LGG, MYB
GSM2404329	Capper D, et al. Nature 555:469-474, 2018; GEO accession ID GSE109381	LGG, MYB
GSM2404521	Capper D, et al. Nature 555:469-474, 2018; GEO accession ID GSE109381	LGG, MYB
GSM2404721	Capper D, et al. Nature 555:469-474, 2018; GEO accession ID GSE109381	LGG, MYB
GSM2405063	Capper D, et al. Nature 555:469-474, 2018; GEO accession ID GSE109381	LGG, MYB
GSM2405456	Capper D, et al. Nature 555:469-474, 2018; GEO accession ID GSE109381	LGG, MYB
GSM2405468	Capper D, et al. Nature 555:469-474, 2018; GEO accession ID GSE109381	LGG, MYB
GSM2405476	Capper D, et al. Nature 555:469-474, 2018; GEO accession ID GSE109381	LGG, MYB
GSM2405531	Capper D, et al. Nature 555:469-474, 2018; GEO accession ID GSE109381	LGG, MYB
GSM2403209	Capper D, et al. Nature 555:469-474, 2018; GEO accession ID GSE109381	LGG, MYB
GSM2403573	Capper D, et al. Nature 555:469-474, 2018; GEO accession ID GSE109381	LGG, MYB
GSM2403575	Capper D, et al. Nature 555:469-474, 2018; GEO accession ID GSE109381	LGG, MYB
GSM2403576	Capper D, et al. Nature 555:469-474, 2018; GEO accession ID GSE109381	LGG, MYB
GSM2403577	Capper D, et al. Nature 555:469-474, 2018; GEO accession ID GSE109381	LGG, MYB
GSM2403578	Capper D, et al. Nature 555:469-474, 2018; GEO accession ID GSE109381	LGG, MYB
GSM2403579	Capper D, et al. Nature 555:469-474, 2018; GEO accession ID GSE109381	LGG, MYB
GSM2403580	Capper D, et al. Nature 555:469-474, 2018; GEO accession ID GSE109381	LGG, MYB
GSM2403581	Capper D, et al. Nature 555:469-474, 2018; GEO accession ID GSE109381	LGG, MYB
GSM2403582	Capper D, et al. Nature 555:469-474, 2018; GEO accession ID GSE109381	LGG, MYB
GSM2402971	Capper D, et al. Nature 555:469-474, 2018; GEO accession ID GSE109381	LGG, PA MID
GSM2404036	Capper D, et al. Nature 555:469-474, 2018; GEO accession ID GSE109381	LGG, PA MID
GSM2404047	Capper D, et al. Nature 555:469-474, 2018; GEO accession ID GSE109381	LGG, PA MID
GSM2402973	Capper D, et al. Nature 555:469-474, 2018; GEO accession ID GSE109381	LGG, PA MID
GSM2404190	Capper D, et al. Nature 555:469-474, 2018; GEO accession ID GSE109381	LGG, PA MID
GSM2404550	Capper D, et al. Nature 555:469-474, 2018; GEO accession ID GSE109381	LGG, PA MID
GSM2403030	Capper D, et al. Nature 555:469-474, 2018; GEO accession ID GSE109381	LGG, PA MID
GSM2404770	Capper D, et al. Nature 555:469-474, 2018; GEO accession ID GSE109381	LGG, PA MID
GSM2405114	Capper D, et al. Nature 555:469-474, 2018; GEO accession ID GSE109381	LGG, PA MID
GSM2403085	Capper D, et al. Nature 555:469-474, 2018; GEO accession ID GSE109381	LGG, PA MID
GSM2405216	Capper D, et al. Nature 555:469-474, 2018; GEO accession ID GSE109381	LGG, PA MID
GSM2405252	Capper D, et al. Nature 555:469-474, 2018; GEO accession ID GSE109381	LGG, PA MID
GSM2405274	Capper D, et al. Nature 555:469-474, 2018; GEO accession ID GSE109381	LGG, PA MID
GSM2405378	Capper D, et al. Nature 555:469-474, 2018; GEO accession ID GSE109381	LGG, PA MID
GSM2405426	Capper D, et al. Nature 555:469-474, 2018; GEO accession ID GSE109381	LGG, PA MID
GSM2405507	Capper D, et al. Nature 555:469-474, 2018; GEO accession ID GSE109381	LGG, PA MID
GSM2403151	Capper D, et al. Nature 555:469-474, 2018; GEO accession ID GSE109381	LGG, PA MID
GSM2403155	Capper D, et al. Nature 555:469-474, 2018; GEO accession ID GSE109381	LGG, PA MID
GSM2403165	Capper D, et al. Nature 555:469-474, 2018; GEO accession ID GSE109381	LGG, PA MID
GSM2403170	Capper D, et al. Nature 555:469-474, 2018; GEO accession ID GSE109381	LGG, PA MID
GSM2403219	Capper D, et al. Nature 555:469-474, 2018; GEO accession ID GSE109381	LGG, PA MID
GSM2403225	Capper D, et al. Nature 555:469-474, 2018; GEO accession ID GSE109381	LGG, PA MID
GSM2402892	Capper D, et al. Nature 555:469-474, 2018; GEO accession ID GSE109381	LGG, PA MID
GSM2402895	Capper D, et al. Nature 555:469-474, 2018; GEO accession ID GSE109381	LGG, PA MID
GSM2402897	Capper D, et al. Nature 555:469-474, 2018; GEO accession ID GSE109381	LGG, PA MID
GSM2402905	Capper D, et al. Nature 555:469-474, 2018; GEO accession ID GSE109381	LGG, PA MID
GSM2403421	Capper D, et al. Nature 555:469-474, 2018; GEO accession ID GSE109381	LGG, PA MID
GSM2403422	Capper D, et al. Nature 555:469-474, 2018; GEO accession ID GSE109381	LGG, PA MID
GSM2403423	Capper D, et al. Nature 555:469-474, 2018; GEO accession ID GSE109381	LGG, PA MID
GSM2403448	Capper D, et al. Nature 555:469-474, 2018; GEO accession ID GSE109381	LGG, PA MID
GSM2403451	Capper D, et al. Nature 555:469-474, 2018; GEO accession ID GSE109381	LGG, PA MID
GSM2403453	Capper D, et al. Nature 555:469-474, 2018; GEO accession ID GSE109381	LGG, PA MID
GSM2403460	Capper D, et al. Nature 555:469-474, 2018; GEO accession ID GSE109381	LGG, PA MID
GSM2403494	Capper D, et al. Nature 555:469-474, 2018; GEO accession ID GSE109381	LGG, PA MID
GSM2403568	Capper D, et al. Nature 555:469-474, 2018; GEO accession ID GSE109381	LGG, PA MID
GSM2403583	Capper D, et al. Nature 555:469-474, 2018; GEO accession ID GSE109381	LGG, PA MID
GSM2402929	Capper D, et al. Nature 555:469-474, 2018; GEO accession ID GSE109381	LGG, PA MID
GSM2402930	Capper D, et al. Nature 555:469-474, 2018; GEO accession ID GSE109381	LGG, PA MID
GSM2402964	Capper D, et al. Nature 555:469-474, 2018; GEO accession ID GSE109381	LGG, PA PF
GSM2402965	Capper D, et al. Nature 555:469-474, 2018; GEO accession ID GSE109381	LGG, PA PF
GSM2402967	Capper D, et al. Nature 555:469-474, 2018; GEO accession ID GSE109381	LGG, PA PF
GSM2404000	Capper D, et al. Nature 555:469-474, 2018; GEO accession ID GSE109381	LGG, PA PF
GSM2402968	Capper D, et al. Nature 555:469-474, 2018; GEO accession ID GSE109381	LGG, PA PF
GSM2402969	Capper D, et al. Nature 555:469-474, 2018; GEO accession ID GSE109381	LGG, PA PF
GSM2402970	Capper D, et al. Nature 555:469-474, 2018; GEO accession ID GSE109381	LGG, PA PF
GSM2402972	Capper D, et al. Nature 555:469-474, 2018; GEO accession ID GSE109381	LGG, PA PF
GSM2404264	Capper D, et al. Nature 555:469-474, 2018; GEO accession ID GSE109381	LGG, PA PF
GSM2404377	Capper D, et al. Nature 555:469-474, 2018; GEO accession ID GSE109381	LGG, PA PF
GSM2404439	Capper D, et al. Nature 555:469-474, 2018; GEO accession ID GSE109381	LGG, PA PF
GSM2404549	Capper D, et al. Nature 555:469-474, 2018; GEO accession ID GSE109381	LGG, PA PF
GSM2404567	Capper D, et al. Nature 555:469-474, 2018; GEO accession ID GSE109381	LGG, PA PF
GSM2403029	Capper D, et al. Nature 555:469-474, 2018; GEO accession ID GSE109381	LGG, PA PF
GSM2403031	Capper D, et al. Nature 555:469-474, 2018; GEO accession ID GSE109381	LGG, PA PF
GSM2404786	Capper D, et al. Nature 555:469-474, 2018; GEO accession ID GSE109381	LGG, PA PF
GSM2404791	Capper D, et al. Nature 555:469-474, 2018; GEO accession ID GSE109381	LGG, PA PF
GSM2404831	Capper D, et al. Nature 555:469-474, 2018; GEO accession ID GSE109381	LGG, PA PF
GSM2404873	Capper D, et al. Nature 555:469-474, 2018; GEO accession ID GSE109381	LGG, PA PF
GSM2404877	Capper D, et al. Nature 555:469-474, 2018; GEO accession ID GSE109381	LGG, PA PF
GSM2404916	Capper D, et al. Nature 555:469-474, 2018; GEO accession ID GSE109381	LGG, PA PF
GSM2405119	Capper D, et al. Nature 555:469-474, 2018; GEO accession ID GSE109381	LGG, PA PF
GSM2405154	Capper D, et al. Nature 555:469-474, 2018; GEO accession ID GSE109381	LGG, PA PF
GSM2403084	Capper D, et al. Nature 555:469-474, 2018; GEO accession ID GSE109381	LGG, PA PF
GSM2403086	Capper D, et al. Nature 555:469-474, 2018; GEO accession ID GSE109381	LGG, PA PF
GSM2405301	Capper D, et al. Nature 555:469-474, 2018; GEO accession ID GSE109381	LGG, PA PF
GSM2405459	Capper D, et al. Nature 555:469-474, 2018; GEO accession ID GSE109381	LGG, PA PF
GSM2405460	Capper D, et al. Nature 555:469-474, 2018; GEO accession ID GSE109381	LGG, PA PF
GSM2405516	Capper D, et al. Nature 555:469-474, 2018; GEO accession ID GSE109381	LGG, PA PF
GSM2403139	Capper D, et al. Nature 555:469-474, 2018; GEO accession ID GSE109381	LGG, PA PF
GSM2403140	Capper D, et al. Nature 555:469-474, 2018; GEO accession ID GSE109381	LGG, PA PF
GSM2403141	Capper D, et al. Nature 555:469-474, 2018; GEO accession ID GSE109381	LGG, PA PF
GSM2403142	Capper D, et al. Nature 555:469-474, 2018; GEO accession ID GSE109381	LGG, PA PF
GSM2403149	Capper D, et al. Nature 555:469-474, 2018; GEO accession ID GSE109381	LGG, PA PF
GSM2403150	Capper D, et al. Nature 555:469-474, 2018; GEO accession ID GSE109381	LGG, PA PF
GSM2403152	Capper D, et al. Nature 555:469-474, 2018; GEO accession ID GSE109381	LGG, PA PF
GSM2403153	Capper D, et al. Nature 555:469-474, 2018; GEO accession ID GSE109381	LGG, PA PF
GSM2403154	Capper D, et al. Nature 555:469-474, 2018; GEO accession ID GSE109381	LGG, PA PF
GSM2403156	Capper D, et al. Nature 555:469-474, 2018; GEO accession ID GSE109381	LGG, PA PF
GSM2403157	Capper D, et al. Nature 555:469-474, 2018; GEO accession ID GSE109381	LGG, PA PF
GSM2403158	Capper D, et al. Nature 555:469-474, 2018; GEO accession ID GSE109381	LGG, PA PF
GSM2403159	Capper D, et al. Nature 555:469-474, 2018; GEO accession ID GSE109381	LGG, PA PF
GSM2403160	Capper D, et al. Nature 555:469-474, 2018; GEO accession ID GSE109381	LGG, PA PF
GSM2403161	Capper D, et al. Nature 555:469-474, 2018; GEO accession ID GSE109381	LGG, PA PF
GSM2403162	Capper D, et al. Nature 555:469-474, 2018; GEO accession ID GSE109381	LGG, PA PF
GSM2402884	Capper D, et al. Nature 555:469-474, 2018; GEO accession ID GSE109381	LGG, PA PF
GSM2403163	Capper D, et al. Nature 555:469-474, 2018; GEO accession ID GSE109381	LGG, PA PF
GSM2403164	Capper D, et al. Nature 555:469-474, 2018; GEO accession ID GSE109381	LGG, PA PF
GSM2403166	Capper D, et al. Nature 555:469-474, 2018; GEO accession ID GSE109381	LGG, PA PF
GSM2403167	Capper D, et al. Nature 555:469-474, 2018; GEO accession ID GSE109381	LGG, PA PF
GSM2403168	Capper D, et al. Nature 555:469-474, 2018; GEO accession ID GSE109381	LGG, PA PF
GSM2403169	Capper D, et al. Nature 555:469-474, 2018; GEO accession ID GSE109381	LGG, PA PF
GSM2403171	Capper D, et al. Nature 555:469-474, 2018; GEO accession ID GSE109381	LGG, PA PF
GSM2403172	Capper D, et al. Nature 555:469-474, 2018; GEO accession ID GSE109381	LGG, PA PF
GSM2402885	Capper D, et al. Nature 555:469-474, 2018; GEO accession ID GSE109381	LGG, PA PF
GSM2403173	Capper D, et al. Nature 555:469-474, 2018; GEO accession ID GSE109381	LGG, PA PF
GSM2403174	Capper D, et al. Nature 555:469-474, 2018; GEO accession ID GSE109381	LGG, PA PF
GSM2403175	Capper D, et al. Nature 555:469-474, 2018; GEO accession ID GSE109381	LGG, PA PF
GSM2403176	Capper D, et al. Nature 555:469-474, 2018; GEO accession ID GSE109381	LGG, PA PF
GSM2403177	Capper D, et al. Nature 555:469-474, 2018; GEO accession ID GSE109381	LGG, PA PF
GSM2403178	Capper D, et al. Nature 555:469-474, 2018; GEO accession ID GSE109381	LGG, PA PF
GSM2403179	Capper D, et al. Nature 555:469-474, 2018; GEO accession ID GSE109381	LGG, PA PF
GSM2403180	Capper D, et al. Nature 555:469-474, 2018; GEO accession ID GSE109381	LGG, PA PF
GSM2403181	Capper D, et al. Nature 555:469-474, 2018; GEO accession ID GSE109381	LGG, PA PF
GSM2402887	Capper D, et al. Nature 555:469-474, 2018; GEO accession ID GSE109381	LGG, PA PF
GSM2402888	Capper D, et al. Nature 555:469-474, 2018; GEO accession ID GSE109381	LGG, PA PF
GSM2402889	Capper D, et al. Nature 555:469-474, 2018; GEO accession ID GSE109381	LGG, PA PF
GSM2403217	Capper D, et al. Nature 555:469-474, 2018; GEO accession ID GSE109381	LGG, PA PF
GSM2403218	Capper D, et al. Nature 555:469-474, 2018; GEO accession ID GSE109381	LGG, PA PF
GSM2403220	Capper D, et al. Nature 555:469-474, 2018; GEO accession ID GSE109381	LGG, PA PF
GSM2403221	Capper D, et al. Nature 555:469-474, 2018; GEO accession ID GSE109381	LGG, PA PF
GSM2403222	Capper D, et al. Nature 555:469-474, 2018; GEO accession ID GSE109381	LGG, PA PF
GSM2402890	Capper D, et al. Nature 555:469-474, 2018; GEO accession ID GSE109381	LGG, PA PF
GSM2403224	Capper D, et al. Nature 555:469-474, 2018; GEO accession ID GSE109381	LGG, PA PF
GSM2402891	Capper D, et al. Nature 555:469-474, 2018; GEO accession ID GSE109381	LGG, PA PF
GSM2402893	Capper D, et al. Nature 555:469-474, 2018; GEO accession ID GSE109381	LGG, PA PF
GSM2402894	Capper D, et al. Nature 555:469-474, 2018; GEO accession ID GSE109381	LGG, PA PF
GSM2402896	Capper D, et al. Nature 555:469-474, 2018; GEO accession ID GSE109381	LGG, PA PF
GSM2402898	Capper D, et al. Nature 555:469-474, 2018; GEO accession ID GSE109381	LGG, PA PF
GSM2402899	Capper D, et al. Nature 555:469-474, 2018; GEO accession ID GSE109381	LGG, PA PF
GSM2402900	Capper D, et al. Nature 555:469-474, 2018; GEO accession ID GSE109381	LGG, PA PF
GSM2402901	Capper D, et al. Nature 555:469-474, 2018; GEO accession ID GSE109381	LGG, PA PF
GSM2402902	Capper D, et al. Nature 555:469-474, 2018; GEO accession ID GSE109381	LGG, PA PF
GSM2402903	Capper D, et al. Nature 555:469-474, 2018; GEO accession ID GSE109381	LGG, PA PF
GSM2402904	Capper D, et al. Nature 555:469-474, 2018; GEO accession ID GSE109381	LGG, PA PF
GSM2402906	Capper D, et al. Nature 555:469-474, 2018; GEO accession ID GSE109381	LGG, PA PF
GSM2402907	Capper D, et al. Nature 555:469-474, 2018; GEO accession ID GSE109381	LGG, PA PF
GSM2402909	Capper D, et al. Nature 555:469-474, 2018; GEO accession ID GSE109381	LGG, PA PF
GSM2403442	Capper D, et al. Nature 555:469-474, 2018; GEO accession ID GSE109381	LGG, PA PF
GSM2403443	Capper D, et al. Nature 555:469-474, 2018; GEO accession ID GSE109381	LGG, PA PF
GSM2403444	Capper D, et al. Nature 555:469-474, 2018; GEO accession ID GSE109381	LGG, PA PF
GSM2403445	Capper D, et al. Nature 555:469-474, 2018; GEO accession ID GSE109381	LGG, PA PF
GSM2403446	Capper D, et al. Nature 555:469-474, 2018; GEO accession ID GSE109381	LGG, PA PF
GSM2403447	Capper D, et al. Nature 555:469-474, 2018; GEO accession ID GSE109381	LGG, PA PF
GSM2403449	Capper D, et al. Nature 555:469-474, 2018; GEO accession ID GSE109381	LGG, PA PF
GSM2403450	Capper D, et al. Nature 555:469-474, 2018; GEO accession ID GSE109381	LGG, PA PF
GSM2403452	Capper D, et al. Nature 555:469-474, 2018; GEO accession ID GSE109381	LGG, PA PF
GSM2403454	Capper D, et al. Nature 555:469-474, 2018; GEO accession ID GSE109381	LGG, PA PF
GSM2403456	Capper D, et al. Nature 555:469-474, 2018; GEO accession ID GSE109381	LGG, PA PF
GSM2403457	Capper D, et al. Nature 555:469-474, 2018; GEO accession ID GSE109381	LGG, PA PF
GSM2403458	Capper D, et al. Nature 555:469-474, 2018; GEO accession ID GSE109381	LGG, PA PF
GSM2403459	Capper D, et al. Nature 555:469-474, 2018; GEO accession ID GSE109381	LGG, PA PF
GSM2403461	Capper D, et al. Nature 555:469-474, 2018; GEO accession ID GSE109381	LGG, PA PF
GSM2403491	Capper D, et al. Nature 555:469-474, 2018; GEO accession ID GSE109381	LGG, PA PF
GSM2403492	Capper D, et al. Nature 555:469-474, 2018; GEO accession ID GSE109381	LGG, PA PF
GSM2403493	Capper D, et al. Nature 555:469-474, 2018; GEO accession ID GSE109381	LGG, PA PF
GSM2403510	Capper D, et al. Nature 555:469-474, 2018; GEO accession ID GSE109381	LGG, PA PF
GSM2402923	Capper D, et al. Nature 555:469-474, 2018; GEO accession ID GSE109381	LGG, PA PF
GSM2402924	Capper D, et al. Nature 555:469-474, 2018; GEO accession ID GSE109381	LGG, PA PF
GSM2402926	Capper D, et al. Nature 555:469-474, 2018; GEO accession ID GSE109381	LGG, PA PF
GSM2402927	Capper D, et al. Nature 555:469-474, 2018; GEO accession ID GSE109381	LGG, PA PF
GSM2403611	Capper D, et al. Nature 555:469-474, 2018; GEO accession ID GSE109381	LGG, PA PF
GSM2402931	Capper D, et al. Nature 555:469-474, 2018; GEO accession ID GSE109381	LGG, PA PF
GSM2402932	Capper D, et al. Nature 555:469-474, 2018; GEO accession ID GSE109381	LGG, PA PF
GSM2404040	Capper D, et al. Nature 555:469-474, 2018; GEO accession ID GSE109381	LGG, PA/GG ST
GSM2404319	Capper D, et al. Nature 555:469-474, 2018; GEO accession ID GSE109381	LGG, PA/GG ST
GSM2404335	Capper D, et al. Nature 555:469-474, 2018; GEO accession ID GSE109381	LGG, PA/GG ST
GSM2404476	Capper D, et al. Nature 555:469-474, 2018; GEO accession ID GSE109381	LGG, PA/GG ST
GSM2404583	Capper D, et al. Nature 555:469-474, 2018; GEO accession ID GSE109381	LGG, PA/GG ST
GSM2404769	Capper D, et al. Nature 555:469-474, 2018; GEO accession ID GSE109381	LGG, PA/GG ST
GSM2404771	Capper D, et al. Nature 555:469-474, 2018; GEO accession ID GSE109381	LGG, PA/GG ST
GSM2404847	Capper D, et al. Nature 555:469-474, 2018; GEO accession ID GSE109381	LGG, PA/GG ST
GSM2405145	Capper D, et al. Nature 555:469-474, 2018; GEO accession ID GSE109381	LGG, PA/GG ST
GSM2405250	Capper D, et al. Nature 555:469-474, 2018; GEO accession ID GSE109381	LGG, PA/GG ST
GSM2405284	Capper D, et al. Nature 555:469-474, 2018; GEO accession ID GSE109381	LGG, PA/GG ST
GSM2405330	Capper D, et al. Nature 555:469-474, 2018; GEO accession ID GSE109381	LGG, PA/GG ST
GSM2405334	Capper D, et al. Nature 555:469-474, 2018; GEO accession ID GSE109381	LGG, PA/GG ST
GSM2405491	Capper D, et al. Nature 555:469-474, 2018; GEO accession ID GSE109381	LGG, PA/GG ST
GSM2403509	Capper D, et al. Nature 555:469-474, 2018; GEO accession ID GSE109381	LGG, PA/GG ST
GSM2402922	Capper D, et al. Nature 555:469-474, 2018; GEO accession ID GSE109381	LGG, PA/GG ST
GSM2403610	Capper D, et al. Nature 555:469-474, 2018; GEO accession ID GSE109381	LGG, PA/GG ST
GSM2403615	Capper D, et al. Nature 555:469-474, 2018; GEO accession ID GSE109381	LGG, PA/GG ST
GSM2403658	Capper D, et al. Nature 555:469-474, 2018; GEO accession ID GSE109381	LGG, PA/GG ST
GSM2403703	Capper D, et al. Nature 555:469-474, 2018; GEO accession ID GSE109381	LGG, PA/GG ST
GSM2403708	Capper D, et al. Nature 555:469-474, 2018; GEO accession ID GSE109381	LGG, PA/GG ST
GSM2403709	Capper D, et al. Nature 555:469-474, 2018; GEO accession ID GSE109381	LGG, PA/GG ST
GSM2403743	Capper D, et al. Nature 555:469-474, 2018; GEO accession ID GSE109381	LGG, PA/GG ST
GSM2403814	Capper D, et al. Nature 555:469-474, 2018; GEO accession ID GSE109381	LGG, PA/GG ST
GSM2404552	Capper D, et al. Nature 555:469-474, 2018; GEO accession ID GSE109381	LGG, RGNT
GSM2405095	Capper D, et al. Nature 555:469-474, 2018; GEO accession ID GSE109381	LGG, RGNT
GSM2405186	Capper D, et al. Nature 555:469-474, 2018; GEO accession ID GSE109381	LGG, RGNT
GSM2405368	Capper D, et al. Nature 555:469-474, 2018; GEO accession ID GSE109381	LGG, RGNT
GSM2405369	Capper D, et al. Nature 555:469-474, 2018; GEO accession ID GSE109381	LGG, RGNT
GSM2405434	Capper D, et al. Nature 555:469-474, 2018; GEO accession ID GSE109381	LGG, RGNT
GSM2405637	Capper D, et al. Nature 555:469-474, 2018; GEO accession ID GSE109381	LGG, RGNT
GSM2402908	Capper D, et al. Nature 555:469-474, 2018; GEO accession ID GSE109381	LGG, RGNT
GSM2403758	Capper D, et al. Nature 555:469-474, 2018; GEO accession ID GSE109381	LGG, RGNT
GSM2403952	Capper D, et al. Nature 555:469-474, 2018; GEO accession ID GSE109381	O IDH
GSM2404059	Capper D, et al. Nature 555:469-474, 2018; GEO accession ID GSE109381	O IDH
GSM2404062	Capper D, et al. Nature 555:469-474, 2018; GEO accession ID GSE109381	O IDH
GSM2404108	Capper D, et al. Nature 555:469-474, 2018; GEO accession ID GSE109381	O IDH
GSM2404140	Capper D, et al. Nature 555:469-474, 2018; GEO accession ID GSE109381	O IDH
GSM2404209	Capper D, et al. Nature 555:469-474, 2018; GEO accession ID GSE109381	O IDH
GSM2404211	Capper D, et al. Nature 555:469-474, 2018; GEO accession ID GSE109381	O IDH
GSM2404213	Capper D, et al. Nature 555:469-474, 2018; GEO accession ID GSE109381	O IDH
GSM2404214	Capper D, et al. Nature 555:469-474, 2018; GEO accession ID GSE109381	O IDH
GSM2404215	Capper D, et al. Nature 555:469-474, 2018; GEO accession ID GSE109381	O IDH
GSM2404216	Capper D, et al. Nature 555:469-474, 2018; GEO accession ID GSE109381	O IDH
GSM2404217	Capper D, et al. Nature 555:469-474, 2018; GEO accession ID GSE109381	O IDH
GSM2404218	Capper D, et al. Nature 555:469-474, 2018; GEO accession ID GSE109381	O IDH
GSM2404220	Capper D, et al. Nature 555:469-474, 2018; GEO accession ID GSE109381	O IDH
GSM2404223	Capper D, et al. Nature 555:469-474, 2018; GEO accession ID GSE109381	O IDH
GSM2404225	Capper D, et al. Nature 555:469-474, 2018; GEO accession ID GSE109381	O IDH
GSM2404226	Capper D, et al. Nature 555:469-474, 2018; GEO accession ID GSE109381	O IDH
GSM2404229	Capper D, et al. Nature 555:469-474, 2018; GEO accession ID GSE109381	O IDH
GSM2404230	Capper D, et al. Nature 555:469-474, 2018; GEO accession ID GSE109381	O IDH
GSM2404231	Capper D, et al. Nature 555:469-474, 2018; GEO accession ID GSE109381	O IDH
GSM2404232	Capper D, et al. Nature 555:469-474, 2018; GEO accession ID GSE109381	O IDH
GSM2404234	Capper D, et al. Nature 555:469-474, 2018; GEO accession ID GSE109381	O IDH
GSM2404235	Capper D, et al. Nature 555:469-474, 2018; GEO accession ID GSE109381	O IDH
GSM2404237	Capper D, et al. Nature 555:469-474, 2018; GEO accession ID GSE109381	O IDH
GSM2404238	Capper D, et al. Nature 555:469-474, 2018; GEO accession ID GSE109381	O IDH
GSM2404286	Capper D, et al. Nature 555:469-474, 2018; GEO accession ID GSE109381	O IDH
GSM2404432	Capper D, et al. Nature 555:469-474, 2018; GEO accession ID GSE109381	O IDH
GSM2404435	Capper D, et al. Nature 555:469-474, 2018; GEO accession ID GSE109381	O IDH
GSM2404517	Capper D, et al. Nature 555:469-474, 2018; GEO accession ID GSE109381	O IDH
GSM2404562	Capper D, et al. Nature 555:469-474, 2018; GEO accession ID GSE109381	O IDH
GSM2404680	Capper D, et al. Nature 555:469-474, 2018; GEO accession ID GSE109381	O IDH
GSM2404681	Capper D, et al. Nature 555:469-474, 2018; GEO accession ID GSE109381	O IDH
GSM2404688	Capper D, et al. Nature 555:469-474, 2018; GEO accession ID GSE109381	O IDH
GSM2404756	Capper D, et al. Nature 555:469-474, 2018; GEO accession ID GSE109381	O IDH
GSM2404763	Capper D, et al. Nature 555:469-474, 2018; GEO accession ID GSE109381	O IDH
GSM2404781	Capper D, et al. Nature 555:469-474, 2018; GEO accession ID GSE109381	O IDH
GSM2404879	Capper D, et al. Nature 555:469-474, 2018; GEO accession ID GSE109381	O IDH
GSM2404884	Capper D, et al. Nature 555:469-474, 2018; GEO accession ID GSE109381	O IDH
GSM2404886	Capper D, et al. Nature 555:469-474, 2018; GEO accession ID GSE109381	O IDH
GSM2404908	Capper D, et al. Nature 555:469-474, 2018; GEO accession ID GSE109381	O IDH
GSM2404909	Capper D, et al. Nature 555:469-474, 2018; GEO accession ID GSE109381	O IDH
GSM2404910	Capper D, et al. Nature 555:469-474, 2018; GEO accession ID GSE109381	O IDH
GSM2404915	Capper D, et al. Nature 555:469-474, 2018; GEO accession ID GSE109381	O IDH
GSM2404920	Capper D, et al. Nature 555:469-474, 2018; GEO accession ID GSE109381	O IDH
GSM2404922	Capper D, et al. Nature 555:469-474, 2018; GEO accession ID GSE109381	O IDH
GSM2405029	Capper D, et al. Nature 555:469-474, 2018; GEO accession ID GSE109381	O IDH
GSM2405040	Capper D, et al. Nature 555:469-474, 2018; GEO accession ID GSE109381	O IDH
GSM2405057	Capper D, et al. Nature 555:469-474, 2018; GEO accession ID GSE109381	O IDH
GSM2405089	Capper D, et al. Nature 555:469-474, 2018; GEO accession ID GSE109381	O IDH
GSM2405092	Capper D, et al. Nature 555:469-474, 2018; GEO accession ID GSE109381	O IDH
GSM2405096	Capper D, et al. Nature 555:469-474, 2018; GEO accession ID GSE109381	O IDH
GSM2405109	Capper D, et al. Nature 555:469-474, 2018; GEO accession ID GSE109381	O IDH
GSM2405116	Capper D, et al. Nature 555:469-474, 2018; GEO accession ID GSE109381	O IDH
GSM2405152	Capper D, et al. Nature 555:469-474, 2018; GEO accession ID GSE109381	O IDH
GSM2405155	Capper D, et al. Nature 555:469-474, 2018; GEO accession ID GSE109381	O IDH
GSM2405160	Capper D, et al. Nature 555:469-474, 2018; GEO accession ID GSE109381	O IDH
GSM2405172	Capper D, et al. Nature 555:469-474, 2018; GEO accession ID GSE109381	O IDH
GSM2405173	Capper D, et al. Nature 555:469-474, 2018; GEO accession ID GSE109381	O IDH
GSM2405174	Capper D, et al. Nature 555:469-474, 2018; GEO accession ID GSE109381	O IDH
GSM2405195	Capper D, et al. Nature 555:469-474, 2018; GEO accession ID GSE109381	O IDH
GSM2405196	Capper D, et al. Nature 555:469-474, 2018; GEO accession ID GSE109381	O IDH
GSM2405205	Capper D, et al. Nature 555:469-474, 2018; GEO accession ID GSE109381	O IDH
GSM2405207	Capper D, et al. Nature 555:469-474, 2018; GEO accession ID GSE109381	O IDH
GSM2405248	Capper D, et al. Nature 555:469-474, 2018; GEO accession ID GSE109381	O IDH
GSM2405282	Capper D, et al. Nature 555:469-474, 2018; GEO accession ID GSE109381	O IDH
GSM2405288	Capper D, et al. Nature 555:469-474, 2018; GEO accession ID GSE109381	O IDH
GSM2405291	Capper D, et al. Nature 555:469-474, 2018; GEO accession ID GSE109381	O IDH
GSM2405300	Capper D, et al. Nature 555:469-474, 2018; GEO accession ID GSE109381	O IDH
GSM2405327	Capper D, et al. Nature 555:469-474, 2018; GEO accession ID GSE109381	O IDH
GSM2405340	Capper D, et al. Nature 555:469-474, 2018; GEO accession ID GSE109381	O IDH
GSM2405502	Capper D, et al. Nature 555:469-474, 2018; GEO accession ID GSE109381	O IDH
GSM2405515	Capper D, et al. Nature 555:469-474, 2018; GEO accession ID GSE109381	O IDH
GSM2403507	Capper D, et al. Nature 555:469-474, 2018; GEO accession ID GSE109381	O IDH
GSM2403570	Capper D, et al. Nature 555:469-474, 2018; GEO accession ID GSE109381	O IDH
GSM2403571	Capper D, et al. Nature 555:469-474, 2018; GEO accession ID GSE109381	O IDH
GSM2403572	Capper D, et al. Nature 555:469-474, 2018; GEO accession ID GSE109381	O IDH
GSM2403574	Capper D, et al. Nature 555:469-474, 2018; GEO accession ID GSE109381	O IDH
GSM2403616	Capper D, et al. Nature 555:469-474, 2018; GEO accession ID GSE109381	O IDH
GSM2403617	Capper D, et al. Nature 555:469-474, 2018; GEO accession ID GSE109381	O IDH
GSM2403725	Capper D, et al. Nature 555:469-474, 2018; GEO accession ID GSE109381	O IDH
GSM2403968	Capper D, et al. Nature 555:469-474, 2018; GEO accession ID GSE109381	PXA
GSM2403998	Capper D, et al. Nature 555:469-474, 2018; GEO accession ID GSE109381	PXA
GSM2404027	Capper D, et al. Nature 555:469-474, 2018; GEO accession ID GSE109381	PXA
GSM2404320	Capper D, et al. Nature 555:469-474, 2018; GEO accession ID GSE109381	PXA
GSM2404448	Capper D, et al. Nature 555:469-474, 2018; GEO accession ID GSE109381	PXA
GSM2404492	Capper D, et al. Nature 555:469-474, 2018; GEO accession ID GSE109381	PXA
GSM2404498	Capper D, et al. Nature 555:469-474, 2018; GEO accession ID GSE109381	PXA
GSM2404503	Capper D, et al. Nature 555:469-474, 2018; GEO accession ID GSE109381	PXA
GSM2404504	Capper D, et al. Nature 555:469-474, 2018; GEO accession ID GSE109381	PXA
GSM2404536	Capper D, et al. Nature 555:469-474, 2018; GEO accession ID GSE109381	PXA
GSM2404563	Capper D, et al. Nature 555:469-474, 2018; GEO accession ID GSE109381	PXA
GSM2404669	Capper D, et al. Nature 555:469-474, 2018; GEO accession ID GSE109381	PXA
GSM2404704	Capper D, et al. Nature 555:469-474, 2018; GEO accession ID GSE109381	PXA
GSM2404705	Capper D, et al. Nature 555:469-474, 2018; GEO accession ID GSE109381	PXA
GSM2404706	Capper D, et al. Nature 555:469-474, 2018; GEO accession ID GSE109381	PXA
GSM2404709	Capper D, et al. Nature 555:469-474, 2018; GEO accession ID GSE109381	PXA
GSM2404710	Capper D, et al. Nature 555:469-474, 2018; GEO accession ID GSE109381	PXA
GSM2404778	Capper D, et al. Nature 555:469-474, 2018; GEO accession ID GSE109381	PXA
GSM2404787	Capper D, et al. Nature 555:469-474, 2018; GEO accession ID GSE109381	PXA
GSM2404918	Capper D, et al. Nature 555:469-474, 2018; GEO accession ID GSE109381	PXA
GSM2405032	Capper D, et al. Nature 555:469-474, 2018; GEO accession ID GSE109381	PXA
GSM2405033	Capper D, et al. Nature 555:469-474, 2018; GEO accession ID GSE109381	PXA
GSM2405034	Capper D, et al. Nature 555:469-474, 2018; GEO accession ID GSE109381	PXA
GSM2405054	Capper D, et al. Nature 555:469-474, 2018; GEO accession ID GSE109381	PXA
GSM2405076	Capper D, et al. Nature 555:469-474, 2018; GEO accession ID GSE109381	PXA
GSM2405153	Capper D, et al. Nature 555:469-474, 2018; GEO accession ID GSE109381	PXA
GSM2405203	Capper D, et al. Nature 555:469-474, 2018; GEO accession ID GSE109381	PXA
GSM2405336	Capper D, et al. Nature 555:469-474, 2018; GEO accession ID GSE109381	PXA
GSM2405337	Capper D, et al. Nature 555:469-474, 2018; GEO accession ID GSE109381	PXA
GSM2405374	Capper D, et al. Nature 555:469-474, 2018; GEO accession ID GSE109381	PXA
GSM2405480	Capper D, et al. Nature 555:469-474, 2018; GEO accession ID GSE109381	PXA
GSM2405481	Capper D, et al. Nature 555:469-474, 2018; GEO accession ID GSE109381	PXA
GSM2405482	Capper D, et al. Nature 555:469-474, 2018; GEO accession ID GSE109381	PXA
GSM2405483	Capper D, et al. Nature 555:469-474, 2018; GEO accession ID GSE109381	PXA
GSM2405484	Capper D, et al. Nature 555:469-474, 2018; GEO accession ID GSE109381	PXA
GSM2405485	Capper D, et al. Nature 555:469-474, 2018; GEO accession ID GSE109381	PXA
GSM2405486	Capper D, et al. Nature 555:469-474, 2018; GEO accession ID GSE109381	PXA
GSM2403651	Capper D, et al. Nature 555:469-474, 2018; GEO accession ID GSE109381	PXA
GSM2403652	Capper D, et al. Nature 555:469-474, 2018; GEO accession ID GSE109381	PXA
GSM2403653	Capper D, et al. Nature 555:469-474, 2018; GEO accession ID GSE109381	PXA
GSM2403654	Capper D, et al. Nature 555:469-474, 2018; GEO accession ID GSE109381	PXA
GSM2403655	Capper D, et al. Nature 555:469-474, 2018; GEO accession ID GSE109381	PXA
GSM2403656	Capper D, et al. Nature 555:469-474, 2018; GEO accession ID GSE109381	PXA
GSM2403657	Capper D, et al. Nature 555:469-474, 2018; GEO accession ID GSE109381	PXA

## Sheet: Table S7 DKFZ scores
Supplementary Table 7. Random forest methylation classifier results for the 4 gliomas harboring EWSR1-BEND2 fusion using the DKFZ MolecularNeuropathology.org online classifier tool
Patient	GEO sample ID	Beadchip ID	Strip	Tumor location	Classifier version	DKFZ random forest methylation class prediction	Calibrated Score	Methylation class of closest match for unclassifiable tumors using DKFZ random forest prediction	Calibrated Score
#1	GSM5575196	205437180096	R01C01	Brainstem	v11b4	HGNET, MN1	0.98589	n/a	n/a
					v12.3	n/a	n/a	HGNET, MN1	0.70849
#2	GSM5575197	205437180096	R03C01	Spinal cord	v11b4	HGNET, MN1	0.99656	n/a	n/a
					v12.3	HGNET, MN1	0.9972	n/a	n/a
#3	GSM5575198	205437180096	R04C01	Right frontal	v11b4	HGNET, MN1	0.98226	n/a	n/a
					v12.3	HGNET, MN1	0.97789	n/a	n/a
#4	GSM5575199	205437180096	R05C01	Left frontal	v11b4	n/a	n/a	HGNET, MN1	0.39222
					v12.3	HGNET, MN1	0.96119	n/a	n/a
	GEO project ID: GSE183972
